# Supplementary material for: Identification and Validation of Immune-Related Biomarker Gene and Construction of ceRNA Networks in Septic Cardiomyopathy
Source: Front Cell Infect Microbiol. 2022 Jun 16;12:912492. doi: 10.3389/fcimb.2022.912492 (PMC9243365; doi:10.3389/fcimb.2022.912492)
Supplement: Supplementary file 1 [file Table_1.xlsx]

## Sheet: starBase
miRNAid	miRNAname	geneID	geneName	geneType	chromosome	narrowStart	narrowEnd	broadStart	broadEnd	strand	clipExpNum	degraExpNum	RBP	PITA	RNA22	miRmap	microT	miRanda	PicTar	TargetScan	pancancerNum
MIMAT0000737	hsa-miR-382-5p	ENSG00000159352	PSMD4	protein_coding	chr1	151239929	151239934	151239929	151239934	+	2	0	AGO1,AGO1-4	1	0	0	0	0	0	0	8
MIMAT0000761	hsa-miR-324-5p	ENSG00000159352	PSMD4	protein_coding	chr1	151234686	151234706	151234686	151234706	+	8	1	AGO1-4,AGO2	0	1	0	0	0	0	0	2
MIMAT0001629	hsa-miR-329-3p	ENSG00000159352	PSMD4	protein_coding	chr1	151239889	151239894	151239889	151239894	+	4	0	AGO1,AGO1-4,AGO2	1	0	0	0	0	0	0	6
MIMAT0001638	hsa-miR-409-5p	ENSG00000159352	PSMD4	protein_coding	chr1	151239900	151239905	151239900	151239905	+	3	0	AGO1,AGO1-4	1	0	0	0	0	0	0	7
MIMAT0002882	hsa-miR-510-5p	ENSG00000159352	PSMD4	protein_coding	chr1	151239839	151239844	151239839	151239844	+	6	0	AGO1,AGO1-4,AGO2	1	0	0	0	0	0	0	2
MIMAT0003242	hsa-miR-577	ENSG00000159352	PSMD4	protein_coding	chr1	151239894	151239899	151239894	151239899	+	3	0	AGO1,AGO1-4	1	0	0	0	0	0	0	4
MIMAT0004784	hsa-miR-455-3p	ENSG00000159352	PSMD4	protein_coding	chr1	151239854	151239859	151239854	151239859	+	6	0	AGO1,AGO1-4,AGO2	1	0	0	0	0	0	0	6
MIMAT0004920	hsa-miR-541-3p	ENSG00000159352	PSMD4	protein_coding	chr1	151234662	151234683	151234662	151234683	+	9	0	AGO1-4,AGO2	0	1	0	0	0	0	0	8
MIMAT0005955	hsa-miR-1197	ENSG00000159352	PSMD4	protein_coding	chr1	151239674	151239702	151239674	151239702	+	3	0	AGO1-4,AGO2	0	0	0	1	0	0	0	1
MIMAT0017950	hsa-miR-2355-3p	ENSG00000159352	PSMD4	protein_coding	chr1	151239770	151239798	151239770	151239798	+	2	6	AGO1-4	0	0	0	1	0	0	0	2
MIMAT0018937	hsa-miR-378g	ENSG00000159352	PSMD4	protein_coding	chr1	151234679	151234698	151234679	151234698	+	9	1	AGO1-4,AGO2	0	1	0	0	0	0	0	0
MIMAT0019864	hsa-miR-3064-5p	ENSG00000159352	PSMD4	protein_coding	chr1	151238794	151238822	151238794	151238822	+	4	1	AGO1-4	0	0	0	1	0	0	0	1
MIMAT0020541	hsa-miR-5047	ENSG00000159352	PSMD4	protein_coding	chr1	151234671	151234691	151234671	151234691	+	9	1	AGO1-4,AGO2	0	1	0	0	0	0	0	2

## Sheet: miRWalk
mirnaid	refseqid	genesymbol	duplex	start	end	bindingp	energy	seed	accessibility	au	phylopstem	phylopflank	me	number_of_pairings	binding_region_length	longest_consecutive_pairings	position	validated	TargetScan	miRDB
hsa-let-7a-2-3p	NM_002810	PSMD4	CTGTACAGCCTCCTAGCTTTCC#GGGAAGAGGAGGTGAACACAGA#((((...(((((((..((((((#)))))))))))))....)))).	479	501	1	-21.8	0	0.0131534	0.588	0	0	-12.4698	17	22	13	CDS		0	0
hsa-let-7b-3p	NM_002810	PSMD4	CTATACAACCTACTGCCTTCCC#GGAAGGTGGCAAGATGGTGTTGGAAAGCACTATGGTGTGTGTGGA#((((((((((..(((((((((.#)))))))))........................))).))))))).	36	81	0.923077	-20.6	1	5.19034e-05	0.529	0	0	-10.1092	19	45	9	5UTR		0	0
hsa-let-7c-3p	NM_002810	PSMD4	CTGTACAACCTTCTAGCTTTCC#GGGAAGAGGAGGTGAACACAGA#((((...(((((((..((((((#)))))))))))))....)))).	479	501	0.846154	-18.6	0	0.0131534	0.588	0	0	-12.4698	17	22	13	CDS		0	0
hsa-let-7d-5p	NM_002810	PSMD4	AGAGGTAGTAGGTTGCATAGTT#ATGCGCATCATTGCCTTTG#(((((((((.((((((((....#))))).)))))))))))).	367	386	0.923077	-15.8	1	1.06119e-06	0.5	0	0	-5.18008	17	19	12	CDS		0	0
hsa-let-7d-3p	NM_002810	PSMD4	CTATACGACCTGCTGCCTTTCT#AGGAAGGTGGCAAGATGGTGTTGGAAAGCACTATGGTGTGTGTGGA#((((((((((((((((((((((#))))))))))))......................))).))))))).	35	81	0.923077	-23.3	1	5.19034e-05	0.529	0	0	-3.93757	22	46	12	5UTR		0	0
hsa-let-7e-5p	NM_002810	PSMD4	TGAGGTAGGAGGTTGTATAGTT#ACTGGGCTTCCTGACCTA#..((((((((((((...((((.#))))))))))))).))).	865	883	0.846154	-15.8	1	9.6756e-05	0.456	0	0	-5.9255	16	18	13	CDS		0	0
hsa-miR-18a-3p	NM_002810	PSMD4	ACTGCCCTAAGTGCTCCTTCTGG#CAGGAGGAGGAGGCCCGGCGGGCAGC#.((((((....(.(((((((((.#))))))))).)........)))))).	739	765	0.846154	-26	1	4.89634e-07	0.265	0	0	-12.5198	16	26	9	CDS		0	0
hsa-miR-19b-1-5p	NM_002810	PSMD4	AGTTTTGCAGGTTTGCATCCAGC#GCGGAATGGAGACTTCTTACCCACCAGGCTGCAGGCCCAGCAGGATG#.(((((((.((((((((.((...#.)).))))))))..))))))).	96	143	0.846154	-21	1	1.1899e-05	0.485	0	0	-4.84971	17	22	8	CDS		0	0
hsa-miR-22-3p	NM_002810	PSMD4	AAGCTGCCAGTTGAAGAACTGT#GCAGGAGGAGGAGGCCCGGCGGGCAGCTG#.(((((((.((((.........#.)))).))))))).	738	767	0.846154	-18.3	1	1.03043e-07	0.279	0	0	-6.67505	11	14	7	CDS		0	0
hsa-miR-23a-5p	NM_002810	PSMD4	GGGGTTCCTGGGGATGGGATTT#CCGTCCCGGAGACCCG#(((..(((..(((((((.....#))))))))))..))).	9	25	0.923077	-23.5	0	5.30486e-10	0.352	0	0	-13.3875	13	16	10	5UTR		0	0
hsa-miR-24-1-5p	NM_002810	PSMD4	TGCCTACTGAGCTGATATCAGT#ATTGATGCCAGCTCAGCTATGGACAC#((((((((((((((.(((((((#))))))).)))))))).)).)).)).	970	996	0.923077	-22.1	1	0.000340861	0.485	0	0	-4.67302	21	26	8	CDS		0	0
hsa-miR-24-3p	NM_002810	PSMD4	TGGCTCAGTTCAGCAGGAACAG#TCCCAGTGCTGATCCTGAGCTG#.(((((((.(((((((((....#)))...))))))..))))))).	675	697	1	-22.6	1	0.00180754	0.515	0	0	-4.84971	16	22	7	CDS		0	0
hsa-miR-24-2-5p	NM_002810	PSMD4	TGCCTACTGAGCTGAAACACAG#TTGATGCCAGCTCAGCTATGGACAC#((((((((((((((........#.)))))))).)).)).)).	971	996	0.846154	-16.7	1	0.000340861	0.485	0	0	-4.90607	14	19	8	CDS		0	0
hsa-miR-25-3p	NM_002810	PSMD4	CATTGCACTTGTCTCGGTCTGA#GACTGAGGAAGAGCAG#...(((.(((.((((((((...#))))))))))).))).	891	907	0.846154	-16.8	0	0.00244702	0.485	0	0	-10.883	14	16	11	CDS		0	0
hsa-miR-26b-3p	NM_002810	PSMD4	CCTGTTCTCCATTACTTGGCT#GCCTTTGTGGGAAGCCCAGTGGAGGACAA#..(((((((((((....((((#.)))).))))))))))).	379	408	1	-19.5	1	0.000126895	0.485	0	0	-6.78234	15	18	11	CDS		0	0
hsa-miR-28-5p	NM_002810	PSMD4	AAGGAGCTCACAGTCTATTGAG#TTCGAAATGCTATGGGCTCCC#..((((((((.(((...(((((#)))))...))).)))))))).	1103	1124	0.846154	-18.3	1	0.000641869	0.426	0	0	-8.75027	16	21	8	CDS		0	0
hsa-miR-29a-3p	NM_002810	PSMD4	TAGCACCATCTGAAATCGGTTA#TGGCTGATGCTCTCATCAGTTCTCCGATTTTGGCTGGTGAAGGTGGTGCC#..(((((((((...((((((((#.))))))))..))))))))).	584	634	0.846154	-23.3	1	6.26331e-05	0.471	0	0	-10.4498	17	21	9	CDS		0	0
hsa-miR-31-5p	NM_002810	PSMD4	AGGCAAGATGCTGGCATAGCT#GCTTATGCCATGCAGATGTCC#.((((...((((((((((((.#))).)))))).)))..)))).	910	931	0.846154	-20.1	0	0.00713053	0.441	0	0	-9.55161	16	21	6	CDS		0	0
hsa-miR-92a-1-5p	NM_002810	PSMD4	AGGTTGGGATCGGTTGCAATGCT#GGCAAAGATGGAACCGGTTCTCATCTG#((((.((((((((((.((.((((#))))....)).)))))))))).)))).	532	559	0.846154	-21.2	0	1.37964e-05	0.456	0	0	-8.28966	20	27	10	CDS		0	0
hsa-miR-92a-3p	NM_002810	PSMD4	TATTGCACTTGTCCCGGCCTGT#AGGCCGGGATTGCT#....(((...((((((((((..#))))))))))))).	782	796	0.846154	-23.5	0	0.000708237	0.382	0	0	-14.1591	13	14	13	CDS		0	0
hsa-miR-92a-2-5p	NM_002810	PSMD4	GGGTGGGGATTTGTTGCATTAC#GATGGAACCGGTTCTCATCTG#(((((((((((.(((.((((..#)))).))).))))))))))).	538	559	0.923077	-19.5	1	1.37964e-05	0.456	0	0	-7.51743	18	21	11	CDS		0	0
hsa-miR-93-5p	NM_002810	PSMD4	CAAAGTGCTGTTCGTGCAGGTAG#CTGCTTAGGGGACTGCATGGGAAGCACG#....(((((.(((((((((....#.))))))))).))))).	1208	1236	1	-21.3	0	0.00883756	0.515	0	0	-10.7891	14	17	9	3UTR	MIRT048850	0	0
hsa-miR-93-3p	NM_002810	PSMD4	ACTGCTGAGCTAGCACTTCCCG#GGAAGAGCAGCGGCAGCGGC#.((((((.(((.((.(((((..#))))).)))))..)))))).	720	740	0.846154	-22.8	1	0.000123815	0.324	0	0	-10.1892	16	20	6	CDS		0	0
hsa-miR-96-3p	NM_002810	PSMD4	AATCATGTGCAGTGCCAATATG#GTGTTGGAAAGCACTATGGTG#.(((((((((....(((((((.#)))))))...)))).))))).	52	73	0.923077	-17	1	4.0093e-05	0.515	0	0	-12.1109	16	21	7	CDS		0	0
hsa-miR-101-5p	NM_002810	PSMD4	CAGTTATCACAGTGCTGATGCT#GGCCTTATCACACTGGCTAATGACTGT#(((((((..(((((.(((((((#)))...)))))))))....))))))).	196	223	0.846154	-17.2	1	0.0013781	0.471	0	0	-8.04305	19	27	9	CDS		0	0
hsa-miR-29b-1-5p	NM_002810	PSMD4	GCTGGTTTCATATGGTGGTTTAGA#TTGAATGGCAAAGATGGAACCGGTT#(((((((((((...((.((((((.#)))))).))....))))))))))).	526	551	0.846154	-20.8	1	0.00395863	0.471	0	0	-9.43035	19	25	11	CDS		0	0
hsa-miR-29b-3p	NM_002810	PSMD4	TAGCACCATTTGAAATCAGTGTT#GGCTGATGCTCTCATCAGTTCTCCGATTTTGGCTGGTGAAGGTGGTGCC#..(((((((((...((((((...#.))))))..))))))))).	585	634	1	-20.6	1	6.26331e-05	0.471	0	0	-10.4498	15	19	9	CDS		0	0
hsa-miR-103a-2-5p	NM_002810	PSMD4	AGCTTCTTTACAGTGCTGCCTTG#AGGGTAGCTGAGTCTGCTTAGGGGACTGCATGGGAAGCA#.(((((((..((((((((((((.#))))))))................))))...))))))).	1195	1234	0.846154	-21.5	1	0.00924902	0.515	0	0	-6.09222	19	39	8	3UTR		0	0
hsa-miR-103a-3p	NM_002810	PSMD4	AGCAGCATTGTACAGGGCTATGA#GGCCCAGCAGGATGCTGTC#.((((((((.(.(.(((((....#))))).).).)))))))).	129	148	0.923077	-21.6	1	7.93351e-05	0.471	0	0	-9.23947	15	19	8	CDS		0	0
hsa-miR-105-3p	NM_002810	PSMD4	ACGGATGTTTGAGCATGTGCTA#TGCACGGGCATCCGC#.((((((((((.(((.......#))).)))))))))).	307	322	1	-17.9	1	3.80424e-05	0.382	0	0	-7.37318	13	15	10	CDS		0	0
hsa-miR-107	NM_002810	PSMD4	AGCAGCATTGTACAGGGCTATCA#TGCAGGCCCAGCAGGATGCTGTC#.((((((((.(.(.(((((..((#))..))))).).).)))))))).	125	148	0.923077	-21.4	1	7.93351e-05	0.471	0	0	-9.23947	17	23	8	CDS		0	0
hsa-miR-16-2-3p	NM_002810	PSMD4	CCAATATTACTGTGCTGCTTTA#AAGGTGGCAAGATGGTGTTGGA#(((((((((((.(((((((((.#))))))))))).))))))))).	38	60	0.923077	-19.8	1	3.48285e-05	0.426	0	0	-7.28438	20	22	11	5UTR		0	0
hsa-miR-192-5p	NM_002810	PSMD4	CTGACCTATGAATTGACAGCC#GCTGTCAACATAGTTTGTCAT#.(((((((((..((((((((.#)))))))))))))...)))).	142	163	0.846154	-19	1	0.0887346	0.485	0	0	-9.9649	17	21	13	CDS		0	0
hsa-miR-192-3p	NM_002810	PSMD4	CTGCCAATTCCATAGGTCACAG#CTGAGCTGGCCTTGGCCCTTCGTGTATCTATGGAAGAGCAGCGGCAGCGGCAGG#(((((..(((((((((((((..#.))).)))))))))).............))))).	689	743	0.846154	-23	0	0.000421992	0.324	0	0	-7.38222	18	34	10	CDS		0	0
hsa-miR-197-5p	NM_002810	PSMD4	CGGGTAGAGAGGGCAGTGGGAGG#CCTCCTGGGCCCAGTTTGGCTGA#(((.((((..((((..(((((((#))))))).))))..)))).))).	568	591	0.923077	-25.6	0	3.64176e-05	0.456	0	0	-10.237	18	23	7	CDS		0	0
hsa-miR-197-3p	NM_002810	PSMD4	TTCACCACCTTCTCCACCCAGC#GCTGATGCTCTCATCAGTTCTCCGATTTTGGCTGGTGAAGGTGGTGC#..((((((((((.(((.((((.#.)))).))).)))))))))).	586	633	1	-27.5	1	5.74401e-05	0.471	0	0	-6.24613	17	21	10	CDS		0	0
hsa-miR-198	NM_002810	PSMD4	GGTCCAGAGGGGAGATAGGTTC#GACAGTGCCTCCTGGGCCC#(((((((.((((..........#.))))))))))).	561	580	0.923077	-19.2	1	5.11319e-05	0.426	0	0	-9.36568	11	13	11	CDS		0	0
hsa-miR-199a-5p	NM_002810	PSMD4	CCCAGTGTTCAGACTACCTGTTC#AGGTGGTGCCATGCTGGGT#((((((((....(((((((....#)))))))...)))))))).	624	643	0.923077	-20.9	1	0.000136998	0.485	0	0	-12.408	15	19	8	CDS		0	0
hsa-miR-208a-5p	NM_002810	PSMD4	GAGCTTTTGGCCCGGGTTATAC#CCTGGGCCCAGTTTGGCTG#.((((...((((((((......#))))))))......)))).	571	590	1	-20.6	0	2.48412e-05	0.456	0	0	-9.55161	12	19	8	CDS		0	0
hsa-miR-129-5p	NM_002810	PSMD4	CTTTTTGCGGTCTGGGCTTGC#GCCTCCCAGGCCACCAAGGACGGCAAGAAGG#((((((((.(((((((((((.#.)))))).)...)))).)))))))).	1126	1157	1	-24.6	1	0.0288103	0.412	0	0	-4.99396	19	26	8	CDS		0	0
hsa-miR-129-1-3p	NM_002810	PSMD4	AAGCCCTTACCCCAAAAAGTAT#TATCAATTTTGGGGAAGAGGA#...(((((.((((((((.....#.))))))))))).)).	468	489	0.923077	-16.6	0	0.0148468	0.603	0	0	-7.57093	13	16	11	CDS		0	0
hsa-miR-30c-2-3p	NM_002810	PSMD4	CTGGGAGAAGGCTGTTTACTCT#GGAGTAGATCCCAGTGCTGATCCTGAGCTGGCCTTGGCCCT#..(((..(((((((((((((((#)))))))))....................))))))..))).	667	708	0.923077	-21.2	0	9.06059e-05	0.426	0	0	-8.40165	18	41	9	CDS		0	0
hsa-miR-30d-5p	NM_002810	PSMD4	TGTAAACATCCCCGACTGGAAG#CCAGCTCAGCTATGGACACATCTGAGCCAGCCAAGGAGGAGGATGATTACGA#(((((.(((((((..((((...#.))).)..)).))))).))))).	977	1029	0.923077	-19.2	0	0.00696297	0.441	0	0	-7.43082	16	23	5	CDS		0	0
hsa-miR-139-5p	NM_002810	PSMD4	TCTACAGTGCACGTGTCTCCAGT#CTGGTGACAGTGCCTCCTGG#....(((.((((.((((.((((.#)))).))))))))...))).	556	576	0.846154	-20.3	0	6.58939e-05	0.456	0	0	-13.1493	15	20	8	CDS		0	0
hsa-miR-7-5p	NM_002810	PSMD4	TGGAAGACTAGTGATTTTGTTGTT#CACTGGGCTTCCT#.(((((.((((((...........#)))))).))))).	864	877	0.846154	-15.9	0	0.000334378	0.456	0	0	-7.16235	11	13	6	CDS		0	0
hsa-miR-10a-5p	NM_002810	PSMD4	TACCCTGTAGATCCGAATTTGTG#GGGAAGCACGGAATATAGGGTT#.((((((((..((((........#.)))).)))))))).	1226	1248	1	-17.1	1	0.00628862	0.544	0	0	-8.09365	12	15	8	3UTR		0	0
hsa-miR-34a-5p	NM_002810	PSMD4	TGGCAGTGTCTTAGCTGGTTGT#CCAGCAGGATGCTGTCAA#((((((((((((.(((((....#))))))))))))))))).	132	150	1	-25	1	8.88078e-05	0.456	0	0	-5.22671	17	18	17	CDS		0	0
hsa-miR-181a-5p	NM_002810	PSMD4	AACATTCAACGCTGTCGGTGAGT#ATTTTGGGGAAGAGGAGGTGAACACAGAAAAGCTGACAGCCTTTGTAAACACGTTGAATGG#..(((((((((((((((((....#.)))))))))............)))))))).	473	534	1	-22.3	1	0.0649702	0.544	0	0	-4.957	17	31	9	CDS		0	0
hsa-miR-181a-2-3p	NM_002810	PSMD4	ACCACTGACCGTTGACTGTACC#GCGGCAGCGGCAGGAGGA#.((.(((.((((((.((((...#)))))))))))))..)).	729	747	0.846154	-20	0	0.0040886	0.338	0	0	-9.87443	15	18	13	CDS		0	0
hsa-miR-181b-5p	NM_002810	PSMD4	AACATTCATTGCTGTCGGTGGGT#GGCCACCAAGGACGGCAAGAAG#....(((.(((((((((((((.(#).)))))...))))))))))).	1134	1156	1	-20.9	0	0.0225982	0.412	0	0	-11.8602	17	22	11	CDS		0	0
hsa-miR-181c-5p	NM_002810	PSMD4	AACATTCAACCTGTCGGTGAGT#GCTGACAGCCTTTGTAAACACGTTGAATGG#..((((((((((((((((....#)))))))).............)))))))).	504	534	0.923077	-19	1	0.0649702	0.544	0	0	-4.957	16	30	8	CDS		0	0
hsa-miR-181c-3p	NM_002810	PSMD4	AACCATCGACCGTTGAGTGGAC#GTCTGCTTAGGGGACTGCATGGG#..((((((.((.((((((((((#)))))))))).))..)).)))).	1206	1229	0.846154	-19.6	1	0.00876119	0.485	0	0	-9.36019	18	23	10	3UTR		0	0
hsa-miR-182-3p	NM_002810	PSMD4	TGGTTCTAGACTTGCCAACTA#GTAAACACGTTGAATGGCAAAGATGGAACCGG#((((((((...((((((....#.))))))...)))))))).	517	549	0.923077	-19.2	1	0.00639541	0.485	0	0	-9.06125	14	19	8	CDS		0	0
hsa-miR-183-3p	NM_002810	PSMD4	GTGAATTACCGAAGGGCCATAA#TGATCCTGAGCTGGCCTTGGCCCTTCGTGTAT#......(((((((((((((...#.)))))))))).))).	684	716	0.923077	-22.7	0	0.00189861	0.382	0	0	-15.5666	13	16	10	CDS		0	0
hsa-miR-187-5p	NM_002810	PSMD4	GGCTACAACACAGGACCCGGGC#GCCATGCTGGGTCTTGGTGCCA#(((....((.((((((((((..#.))))))))))))))).	631	653	0.846154	-22.8	0	3.07057e-06	0.471	0	0	-15.7758	15	17	15	CDS		0	0
hsa-miR-187-3p	NM_002810	PSMD4	TCGTGTCTTGTGTTGCAGCCGG#CCAGGCTGCAGGCCCAGCAGGATGCT#..((((((((((((((((((((#)).)))))))).)...))))))))).	119	145	1	-24.5	1	0.000247213	0.471	0	0	-4.957	20	26	9	CDS		0	0
hsa-miR-199b-5p	NM_002810	PSMD4	CCCAGTGTTTAGACTATCTGTTC#AGTTTGGCCGCACTGGGC#(((((((((((((((........#)))))))..)))))))).	854	872	0.846154	-18	1	2.70264e-05	0.471	0	0	-4.17062	15	18	8	CDS		0	0
hsa-miR-204-3p	NM_002810	PSMD4	GCTGGGAAGGCAAAGGGACGT#ATGAAGCCATTCGAAATGCTATGGGCTCCCTGGCCTCCCAGG#.(((((.((((..(((((.((#.))))))).))))))))).	1094	1136	0.846154	-25.4	0	2.38104e-07	0.426	0	0	-9.97295	16	19	9	CDS		0	0
hsa-miR-210-5p	NM_002810	PSMD4	AGCCCCTGCCCACCGCACACTG#CAGCGGCAGCGGCAGGAGGAGGAGGCC#..(((((((((.((((......#.))))..).)))))).)).	727	754	1	-22	1	0.000243547	0.324	0	0	-8.3038	13	19	6	CDS		0	0
hsa-miR-210-3p	NM_002810	PSMD4	CTGTGCGTGTGACAGCGGCTGA#CAGCCTTTGTAAACACGTT#....((((((.((((.(((((.#))))).))))..)))))).	509	528	0.846154	-20.6	0	0.0072014	0.544	0	0	-12.6044	15	19	6	CDS		0	0
hsa-miR-211-3p	NM_002810	PSMD4	GCAGGGACAGCAAAGGGGTGC#GCACTGGGCTTCCTGACCTAAGCAGTATGACTGAGGAAGAGCAGATTGCTTATGCCATGCAGATGTCCCTGCA#((((((((((((..((.(((.#.))).)).)))...))))))))).	863	936	0.871795	-24.6	1	2.14918e-06	0.441	0	0	-6.08354	17	24	9	CDS		0	0
hsa-miR-212-3p	NM_002810	PSMD4	TAACAGTCTCCAGTCACGGCC#GGCCGGGATTGCTACGACTGGGACTGA#...(((((.((((((.(((((#)))))..........))))))))))).	783	810	0.969231	-24.2	0	0.00987236	0.441	0	0	-7.80398	16	27	11	CDS		0	0
hsa-miR-214-5p	NM_002810	PSMD4	TGCCTGTCTACACTTGCTGTGC#GCACTATGGTGTGTGTGGACAA#....(((((((((..(((((((#))))...)))..))))))))).	62	84	0.923077	-20.1	0	0.000446049	0.544	0	0	-11.1389	16	22	9	CDS		0	0
hsa-miR-216a-3p	NM_002810	PSMD4	TCACAGTGGTCTCTGGGATTAT#GTCCCGGAGACCCGGTCGGG#((((.(.((((((((((((...#))))))))))))).)).)).	11	31	0.923077	-23.1	0	1.86672e-05	0.367	0	0	-9.6003	17	20	13	5UTR		0	0
hsa-miR-217-5p	NM_002810	PSMD4	TACTGCATCAGGAACTGATTGGA#TCTCATCAGTTCTCCGATTTTGGCTGGTGAAGGTGG#((((.((((((((((((((.(((#))).))))))))...........))))))..)))).	594	630	0.846154	-19.1	0	1.92318e-05	0.456	0	0	-8.05661	21	36	8	CDS		0	0
hsa-miR-218-1-3p	NM_002810	PSMD4	ATGGTTCCGTCAAGCACCATGG#GCCAGGCGGAATCAG#.((((((((((..((.......#))..)))))))))).	950	965	1	-18.2	1	0.00014182	0.426	0	0	-8.66231	12	15	10	CDS		0	0
hsa-miR-219a-1-3p	NM_002810	PSMD4	AGAGTTGAGTCTGGACGTCCCG#CGGAATCAGCAGACATTGATGCCAGCTCAGCTA#..(((((((.((((.((((...#.))))))))))))))).	956	989	1	-21	1	4.4679e-06	0.426	0	0	-6.93496	15	17	15	CDS		0	0
hsa-miR-221-5p	NM_002810	PSMD4	ACCTGGCATACAATGTAGATTT#GAGTTTGGCCAGGCGGAATCAGCAGACATTGATGCCAGC#..(((((((.((((((......#.))))))))))))).	943	982	0.846154	-18.3	1	5.73483e-05	0.456	0	0	-6.19951	13	15	13	CDS		0	0
hsa-miR-221-3p	NM_002810	PSMD4	AGCTACATTGTCTGCTGGGTTTC#GAGGCCCGGCGGGCAGCTGCAGCTT#((((.((((((((((((((((((#)))))))))))))))).)).)))).	748	773	0.903846	-31.3	0	1.86313e-09	0.309	0	0	-8.05661	22	25	16	CDS	MIRT046856	0	0
hsa-miR-222-5p	NM_002810	PSMD4	CTCAGTAGCCAGTGTAGATCCT#ATCACACTGGCTAATGAC#.(((.((((((((((.(((...#))))))))))))).))).	202	220	0.923077	-20.9	0	0.012843	0.471	0	0	-8.14541	16	18	13	CDS		0	0
hsa-miR-222-3p	NM_002810	PSMD4	AGCTACATCTGGCTACTGGGT#GCCCAGTTTGGCTGATGCTCTCATCAGTTCTCCGATTTTGGCTG#(((((((((.(((((((((((#)))))))..)))))))).....................))))).	576	620	0.846154	-20.5	1	0.00196191	0.471	0	0	-5.18008	20	44	8	CDS		0	0
hsa-miR-224-5p	NM_002810	PSMD4	TCAAGTCACTAGTGGTTCCGTTTAG#CTGACAGCCTTTGTAAACACGTTGAATGGCAAAGATGGAACCGGTTCTCATCTGGTGACA#....(((((((((((((((((((..#.)))))))))))........)))))))).	505	565	1	-25	0	0.000293913	0.456	0	0	-9.54656	19	29	11	CDS		0	0
hsa-miR-200b-5p	NM_002810	PSMD4	CATCTTACTGGGCAGCATTGGA#TGCAGGCCCAGCAGGATGC#((((((.((((((.(((.....#)))..)))))).)))))).	125	144	0.923077	-22.1	0	0.0002455	0.485	0	0	-6.3381	15	19	6	CDS		0	0
hsa-let-7i-3p	NM_002810	PSMD4	CTGCGCAAGCTACTGCCTTGCT#GCAGGGAGCAGAGTTTGGCCAGG#(((..((((((.(((((((((.#)))))..))))))))))..))).	933	956	0.923077	-22.8	0	0.00167976	0.426	0	0	-14.4354	18	23	10	CDS		0	0
hsa-miR-15b-5p	NM_002810	PSMD4	TAGCAGCACATCATGGTTTACA#TGGCTAATGACTGTGAAGTGCTGA#...((((((.((((((((....#.)))))))).)))))).	209	233	1	-19.1	0	3.15023e-05	0.456	0	0	-7.75705	14	17	8	CDS		0	0
hsa-miR-23b-5p	NM_002810	PSMD4	TGGGTTCCTGGCATGCTGATTT#GAATCAGCAGACATTGATGCCAGCTCAGCTATGGACACATCTGAGCCA#..((((((((((((((((((((#)))))))))........))))))...................))))).	958	1006	0.923077	-22.7	1	2.73692e-05	0.485	0	0	-4.957	20	48	9	CDS		0	0
hsa-miR-23b-3p	NM_002810	PSMD4	ATCACATTGCCAGGGATTACCAC#TGGGCTCCCTGGCC#........((((((((...(((.#)))..)))))))).	1115	1129	0.846154	-19.9	0	2.28549e-06	0.441	0	0	-19.4239	11	14	8	CDS		0	0
hsa-miR-27b-3p	NM_002810	PSMD4	TTCACAGTGGCTAAGTTCTGC#GCAGAGTTTGGCCAGGCGGAAT#(((....((((((((((((((#))))))))))))))....))).	940	962	0.923077	-20.8	0	0.000273595	0.441	0	0	-14.5333	17	22	14	CDS		0	0
hsa-miR-30b-3p	NM_002810	PSMD4	CTGGGAGGTGGATGTTTACTTC#GAAGCCATTCGAAATGCTATGGGCTCCCTGGCCTCCCAGG#((((((((((((.(((((....#.))))))))...))))))))).	1096	1136	0.846154	-23.2	1	2.38104e-07	0.426	0	0	-5.22671	17	22	9	CDS		0	0
hsa-miR-124-5p	NM_002810	PSMD4	CGTGTTCACAGCGGACCTTGAT#TTAGGGGACTGCATGGGAAGCACGG#(((((((.((((((.((((((.#))))))..)))).)).))).)))).	1212	1237	0.846154	-19.7	1	0.010928	0.529	0	0	-6.98666	19	25	6	3UTR		0	0
hsa-miR-124-3p	NM_002810	PSMD4	TAAGGCACGCGGTGAATGCCAA#GGCAAGATCACCTTCTGCACGGGCATCCGCGTGGCCC#...(((((((((...(((((..#.)))))))))))).)).	292	329	0.846154	-23.2	0	7.31362e-06	0.382	0	0	-9.39596	14	17	12	CDS		0	0
hsa-miR-125b-1-3p	NM_002810	PSMD4	ACGGGTTAGGCTCTTGGGAGCT#TCCTGAGCTGGCCTTGGCCCT#..(((((((((((((((((...#)))))))..))))).))))).	687	708	1	-22.9	1	9.06059e-05	0.426	0	0	-4.957	17	21	7	CDS		0	0
hsa-miR-128-1-5p	NM_002810	PSMD4	CGGGGCCGTAGCACTGTCTGAGA#TCTCATCTGGTGACAGTGCCTCCTGGGCCCA#..((((((..(((((((((((((#)))))......))))))))..)...))))).	550	581	0.984615	-27.7	1	0.000115864	0.426	0	0	-7.2559	19	31	8	CDS		0	0
hsa-miR-130a-5p	NM_002810	PSMD4	GCTCTTTTCACATTGTGCTACT#AGCAGTATGACTGAGGAAGAGCA#(((((((((((((..((((...#))))..)))..)))).)))))).	883	906	0.846154	-17.3	1	0.00210163	0.485	0	0	-5.52986	17	23	6	CDS		0	0
hsa-miR-132-5p	NM_002810	PSMD4	ACCGTGGCTTTCGATTGTTACT#AACAATGAAGCCATTCGAAATGCTATGGG#.(((((((((((((.((.....#.)).)))))).))))))).	1090	1119	0.923077	-19.3	1	0.00406748	0.426	0	0	-4.52877	15	19	7	CDS		0	0
hsa-miR-132-3p	NM_002810	PSMD4	TAACAGTCTACAGCCATGGTCG#ACCAGGCTGCAGGCC#.....((((.(((((.((((..#))))))))).)))).	118	133	0.846154	-18.2	0	2.84104e-05	0.471	0	0	-15.1412	13	15	9	CDS		0	0
hsa-miR-133a-3p	NM_002810	PSMD4	TTTGGTCCCCTTCAACCAGCTG#GGCTGGTGAAGGTGGTGCCAT#..(((((((((((.(((((((.#)))))))))))).)).)))).	615	636	1	-27	1	5.39662e-05	0.485	0	0	-5.81384	18	21	12	CDS		0	0
hsa-miR-135a-3p	NM_002810	PSMD4	TATAGGGATTGGAGCCGTGGCG#GCCATTCGAAATGCTATGGGCTCCCTGGCCTCCCA#....((((..((((((((((((#.)))))))).))))......)))).	1099	1134	0.923077	-22.2	0	2.39049e-06	0.426	0	0	-11.8455	16	25	8	CDS		0	0
hsa-miR-137-5p	NM_002810	PSMD4	ACGGGTATTCTTGGGTGGATAAT#GTTAGGCCGTCCCGGAGACCCGG#.(((((.(((.(((((((.((((#))))..))).)))))))))))).	3	26	0.923077	-20.1	0	3.06175e-09	0.345	0	0	-8.16179	19	23	12	5UTR		0	0
hsa-miR-138-5p	NM_002810	PSMD4	AGCTGGTGTTGTGAATCAGGCCG#GGCCTTATCACACTGGCTA#(((((((((.(((....(((((.#)))))))).))))))))).	196	215	1	-21.7	1	0.00500961	0.471	0	0	-7.00542	17	19	9	CDS		0	0
hsa-miR-140-5p	NM_002810	PSMD4	CAGTGGTTTTACCCTATGGTAG#CTGCTTAGGGGACTGCATGG#((((((((...(((((.(((((#)))))))))))))))).)).	1208	1228	0.923077	-16.2	1	0.00491889	0.485	0	0	-9.06125	18	20	16	3UTR		0	0
hsa-miR-141-5p	NM_002810	PSMD4	CATCTTCCAGTACAGTGTTGGA#CCAGCCAAGGAGGAGGATGA#((((((((......(.(((((.#)))))).....)))))))).	1003	1023	0.846154	-16.9	1	0.0108185	0.441	0	0	-14.7871	14	20	8	CDS		0	0
hsa-miR-145-5p	NM_002810	PSMD4	GTCCAGTTTTCCCAGGAATCCCT#GGGGACTGCATGGGAAGCACGGAA#.(((.((((((((((.(.(((((#))))).).).))))))).))))).	1215	1239	1	-21.2	0	0.0297623	0.529	0	0	-8.14541	19	24	7	3UTR		0	0
hsa-miR-191-3p	NM_002810	PSMD4	GCTGCGCTTGGATTTCGTCCCC#GGACACATCTGAGCCAGCC#((((.((((((((...((((..#))))..)))))))))))).	990	1009	0.897436	-21.3	0	9.39478e-06	0.485	0	0	-9.88195	16	19	12	CDS		0	0
hsa-miR-9-5p	NM_002810	PSMD4	TCTTTGGTTATCTAGCTGTATGA#TGATGCCAGCTCAGCTATGGACACATCTGAGCCAGCCAAGGAG#(((((((((.((((((((..((.#.))...))))))...........))...))))))))).	972	1015	0.923077	-16.6	1	0.000521367	0.426	0	0	-5.18008	19	38	9	CDS		0	0
hsa-miR-125a-5p	NM_002810	PSMD4	TCCCTGAGACCCTTTAACCTGTGA#ACAAGAAGGAGGAAGACAAGAAGTGAGACTGGAGGGAAAGGGTAGCTGAGTCTGCTTAGGGGA#(((((((((((((((..(((.(..#.).))).)))))))...........)))))))).	1157	1220	1	-22.5	1	6.3046e-05	0.471	0	0	-4.17062	19	34	8	CDS		0	0
hsa-miR-125a-3p	NM_002810	PSMD4	ACAGGTGAGGTTCTTGGGAGCC#GGCTCCCTGGCCTCCCA#...((.((((((...(((((((#))))))).)))))))).	1117	1134	0.846154	-25.8	0	2.39049e-06	0.426	0	0	-11.2969	15	17	8	CDS		0	0
hsa-miR-125b-2-3p	NM_002810	PSMD4	TCACAAGTCAGGCTCTTGGGAC#CCCAAGGGCAAGATC#......(((..(((((((((..#)))))))))..))).	286	301	0.923077	-19.5	0	0.000489055	0.412	0	0	-19.6338	12	15	9	CDS		0	0
hsa-miR-127-5p	NM_002810	PSMD4	CTGAAGCTCAGAGGGCTCTGAT#GGCCGCACTGGGCTTCC#..(((((((((.(((((.....#)))).).))))))))).	859	876	1	-20.3	1	2.25521e-05	0.441	0	0	-8.3038	14	17	9	CDS		0	0
hsa-miR-127-3p	NM_002810	PSMD4	TCGGATCCGTCTGAGCTTGGCT#GGCCAGGCGGAATCAGCAGACATTGATGCCAGCTCAGCTATGGACACATCTGAG#((((((((((((((((.((((.#.))))))))))..)))))....))))).	949	1003	0.923077	-25.5	1	0.000106522	0.471	0	0	-3.93757	20	28	10	CDS		0	0
hsa-miR-129-2-3p	NM_002810	PSMD4	AAGCCCTTACCCCAAAAAGCAT#ATGTTGACATTATCAATTTTGGGGAAGAGGA#...(((((.((((((((.....#.))))))))))).)).	458	489	0.923077	-16.6	0	0.0148468	0.603	0	0	-7.57093	13	16	11	CDS		0	0
hsa-miR-134-3p	NM_002810	PSMD4	CCTGTGGGCCACCTAGTCACCAA#TGGTGAAGGTGGTGCCATGCTGGGT#((((((((((((((..((((((.#))))))))))))).))))...))).	618	643	1	-26.3	1	0.000136998	0.485	0	0	-4.90607	20	25	13	CDS		0	0
hsa-miR-138-1-3p	NM_002810	PSMD4	GCTACTTCACAACACCAGGGCC#GGTCTTGGTGCCAGTGACTTTGAATTTGGAGTAGA#.(((((((((((((((((((((#)))))))))).........)))....)))))))).	640	675	0.846154	-23.1	1	0.0143485	0.456	0	0	-3.79332	21	35	10	CDS		0	0
hsa-miR-146a-5p	NM_002810	PSMD4	TGAGAACTGAATTCCATGGGTT#GGCAAAGATGGAACCGGTTCTCAT#(((((((((..((((((.....#.)))))).))))))))).	532	556	0.923077	-19.1	1	0.000386186	0.485	0	0	-8.00486	15	18	9	CDS		0	0
hsa-miR-149-5p	NM_002810	PSMD4	TCTGGCTCCGTGTCTTCACTCCC#GGAGGAAGACAAGAAGTGAGAC#(((.(((.(.(((((((.((((.#))))))))))).).))).))).	1164	1186	1	-23.5	0	0.0970043	0.5	0	0	-10.5257	18	22	11	CDS		0	0
hsa-miR-149-3p	NM_002810	PSMD4	AGGGAGGGACGGGGGCTGTGC#GGCTCCCTGGCCTCCCA#.((((((...(((((((....#)))))))...)))))).	1117	1134	0.923077	-26.7	1	2.39049e-06	0.426	0	0	-8.40586	13	17	7	CDS		0	0
hsa-miR-150-3p	NM_002810	PSMD4	CTGGTACAGGCCTGGGGGACAG#CTGGCCTCCCAGGCCACCAA#.((((...((((((((((.(((#)))..)))))))))))))).	1123	1143	1	-27.8	0	9.97539e-07	0.412	0	0	-9.55161	17	20	14	CDS		0	0
hsa-miR-184	NM_002810	PSMD4	TGGACGGAGAACTGATAAGGGT#GCCCAGTTTGGCTGATGCTCTCATCAGTTCTCCGA#....((((((((((((.(((((#.))))).)))))))))))).	576	611	1	-26.4	0	4.56267e-05	0.441	0	0	-9.54656	17	20	12	CDS		0	0
hsa-miR-185-3p	NM_002810	PSMD4	AGGGGCTGGCTTTCCTCTGGTC#GACTGGAGGGAAAGGGTAGCTG#...(((((.(((((((((((((#)))))))))))..)).))))).	1183	1205	0.846154	-23.6	0	0.0565055	0.471	0	0	-7.57093	18	22	11	CDS		0	0
hsa-miR-186-5p	NM_002810	PSMD4	CAAAGAATTCTCCTTTTGGGCT#AGCCAAGGAGGAGGATGATTA#..((..(((((((((((.((((#)))).)))))))))))..)).	1005	1026	0.923077	-20.1	0	0.0183054	0.456	0	0	-10.977	17	21	11	CDS	MIRT044963	0	0
hsa-miR-188-5p	NM_002810	PSMD4	CATCCCTTGCATGGTGGAGGG#TCTTACCCACCAGGCTGCAGGCCCAGCAGGATGC#(((((((((((((((((....#.))))))...)))))).......))))).	110	144	0.846154	-21.2	1	0.0002455	0.485	0	0	-3.93757	17	29	6	CDS		0	0
hsa-miR-188-3p	NM_002810	PSMD4	CTCCCACATGCAGGGTTTGCA#GCAGATTGCTTATGCCATGCAGATGTCCCTGCAGGGAGC#(((((...(((((((((((((#.))))))...)))))))))))).	903	942	0.923077	-25.6	0	4.22791e-06	0.441	0	0	-9.69585	18	23	12	CDS		0	0
hsa-miR-193a-5p	NM_002810	PSMD4	TGGGTCTTTGCGGGCGAGATGA#TTAGGCCGTCCCGGAGACCCGG#((((((((((.(((((......#.))))))))))))))).	4	26	1	-24.8	1	3.06175e-09	0.345	0	0	-6.76235	15	17	15	5UTR		0	0
hsa-miR-195-3p	NM_002810	PSMD4	CCAATATTGGCTGTGCTGCTCC#GAGCAGCGGCAGCGGCAGGAGGA#((.....(.((((((((((((.#)))))))).)))).).....)).	724	747	0.846154	-22.5	0	0.0040886	0.338	0	0	-17.1472	15	23	8	CDS		0	0
hsa-miR-320a-5p	NM_002810	PSMD4	GCCTTCTCTTCCCGGTTCTTCC#GGCAGCGGCAGGAGGAGGAGGCC#((((((((((((.(.(.((.((#)).)).).).)))))))))))).	731	754	1	-25.1	1	0.000243547	0.324	0	0	-5.96215	18	23	12	CDS		0	0
hsa-miR-320a-3p	NM_002810	PSMD4	AAAAGCTGGGTTGAGAGGGCGA#TCTGGTGACAGTGCCTCCTGGGCCCAGTTTG#..((((((((((.((.(((((.#.))))).)).)))))))))).	555	586	1	-26.4	1	0.00582864	0.471	0	0	-6.47918	17	21	10	CDS		0	0
hsa-miR-200c-3p	NM_002810	PSMD4	TAATACTGCCGGGTAATGATGGA#CATCATTGCCTTTGTGGG#.....((((.(((((((((((..#)))))))))))..)))).	372	390	0.846154	-18.7	0	1.17014e-07	0.5	0	0	-14.9081	15	18	11	CDS		0	0
hsa-miR-128-2-5p	NM_002810	PSMD4	GGGGGCCGATACACTGTACGAGA#TCTGGTGACAGTGCCTCCTGGGCCCA#..(((((((..((((((((.(((#))).))).)))))..))...))))).	555	581	0.923077	-23.9	1	0.000115864	0.426	0	0	-9.02428	18	26	5	CDS		0	0
hsa-miR-194-3p	NM_002810	PSMD4	CCAGTGGGGCTGCTGTTATCTG#GGTGACAGTGCCTCCTGGG#((((.(((((.(((((((((..#)))))))))))))))))).	558	577	1	-27.4	0	7.66876e-05	0.441	0	0	-10.8814	18	19	18	CDS		0	0
hsa-miR-106b-3p	NM_002810	PSMD4	CCGCACTGTGGGTACTTGCTGC#CAGCAGGATGCTGTCAACATAGTTTGTCATTCAAAGACCCGCAGCAACCCTGAGAACAACGTGGG#((((.((((((((.(((((((.#))))))).............................))))))))................)))).	133	198	0.846154	-20.6	0	0.000245129	0.5	0	0	-8.91345	19	65	8	CDS		0	0
hsa-miR-29c-5p	NM_002810	PSMD4	TGACCGATTTCTCCTGGTGTTC#AGCGGCAGGAGGAGGAGGC#...((..(((((((((.((((.#)))).)))))))))..)).	734	753	1	-20.7	0	0.00124176	0.324	0	0	-9.95919	15	19	9	CDS		0	0
hsa-miR-302a-5p	NM_002810	PSMD4	ACTTAAACGTGGATGTACTTGCT#GGCAAGATCACCTTCTGCACGGGCATCCGCGTG#......((((((((((.(.(((.#.))).).)))))))))).	292	325	0.846154	-20.7	0	1.18686e-05	0.368	0	0	-15.5666	14	18	10	CDS		0	0
hsa-miR-302a-3p	NM_002810	PSMD4	TAAGTGCTTCCATGTTTTGGTGA#GCATGGGAAGCACG#...((((((((((((........#)))))).)))))).	1222	1236	0.923077	-17.3	0	0.00883756	0.515	0	0	-6.74759	12	14	6	3UTR		0	0
hsa-miR-34b-5p	NM_002810	PSMD4	TAGGCAGTGTCATTAGCTGATTG#CAAAGATGGAACCGGTTCTCATCTGGTGACAGTGCCTC#.(((((.(((((((((.(((...#.))).))))))))).))))).	534	572	0.923077	-24.9	0	0.00026653	0.441	0	0	-5.33701	17	21	9	CDS		0	0
hsa-miR-299-3p	NM_002810	PSMD4	TATGTGGGATGGTAAACCGCTT#TTGTTAGGCCGTCCCGGAG#..(.(((((((((.(((.....#.)))..))))))))).).	1	20	1	-17.2	0	2.65047e-07	0.327	0	0	-8.84586	13	18	9	5UTR		0	0
hsa-miR-99b-3p	NM_002810	PSMD4	CAAGCTCGTGTCTGTGGGTCCG#GACCCGCAGCAACCCTGAGAACAACGTGGGCCTTATCACACTGGCTA#..((((.(((((((((((((..#)))))))))............................)))).)))).	168	215	0.846154	-22.9	0	0.00500961	0.471	0	0	-6.50069	17	47	9	CDS		0	0
hsa-miR-296-5p	NM_002810	PSMD4	AGGGCCCCCCCTCAATCCTGT#GCAGCGGCAGCGGCAGGAGGAGGAGGCCCG#.(((((...((((..((((((#.)))))).)))).))))).	726	756	0.846154	-26.5	0	0.00157273	0.309	0	0	-10.2993	15	19	6	CDS		0	0
hsa-miR-296-3p	NM_002810	PSMD4	GAGGGTTGGGTGGAGGCTCTCC#GGTGACAGTGCCTCCTGGGCCCAGTTTGGCTGATGCTCTCA#(((((((((((((((((.((..#.)).))))))...)))))...........)))))).	558	599	0.923077	-26.5	1	8.26441e-06	0.456	0	0	-3.93757	19	36	6	CDS		0	0
hsa-miR-130b-5p	NM_002810	PSMD4	ACTCTTTCCCTGTTGCACTAC#TGGAAGAGCAGCGGCAGCGGCAGGAGGAGGAGG#.(((((((((((((((.....#.)))))))).))))))).	719	752	0.923077	-23.8	1	0.00972922	0.338	0	0	-3.79332	15	18	8	CDS		0	0
hsa-miR-361-5p	NM_002810	PSMD4	TTATCAGAATCTCCAGGGGTAC#GCCCAGTGGAGGACAATGAGAAGGATCTGGTGAA#((((((((.((((((.((((..#))))..)))))).............)))))))).	392	426	0.846154	-19.5	1	0.0123635	0.485	0	0	-5.22701	18	34	8	CDS		0	0
hsa-miR-361-3p	NM_002810	PSMD4	TCCCCCAGGTGTGATTCTGATTT#CGGGATTGCTACGACTGGGA#...((((((((((((((((....#))))))))).))..))))).	786	806	0.846154	-17.9	0	0.0348574	0.412	0	0	-6.51454	16	20	9	CDS		0	0
hsa-miR-362-5p	NM_002810	PSMD4	AATCCTTGGAACCTAGGTGTGAGT#GCTATGGACACATCTGAGCCAGCCAAGGAG#..(((((((...(((((((((...#.))))))).))....))))))).	985	1015	0.846154	-20.5	1	0.000521367	0.426	0	0	-12.3711	16	23	7	CDS		0	0
hsa-miR-363-5p	NM_002810	PSMD4	CGGGTGGATCACGATGCAATTT#GCATCCGCGTGGCCCATCTGG#(((((((.(((((((((.....#)))))...)))).))))))).	314	335	0.923077	-21.1	1	2.08838e-05	0.412	0	0	-6.25121	16	21	7	CDS		0	0
hsa-miR-363-3p	NM_002810	PSMD4	AATTGCACGGTATCCATCTGTA#CAGCAGGATGCTGTCAAC#..(((.(((((((((..(((..#)))..)))))))))))).	133	151	0.846154	-17.3	0	9.23151e-05	0.471	0	0	-7.09101	15	18	12	CDS		0	0
hsa-miR-365a-5p	NM_002810	PSMD4	AGGGACTTTTGGGGGCAGATGTG#GCTTATGCCATGCAGATGTCCCTG#((((((.((((.(((((...((.#))...)))).).)))).)))))).	910	934	0.846154	-22.7	0	0.00100079	0.441	0	0	-8.82806	17	24	6	CDS		0	0
hsa-miR-365b-5p	NM_002810	PSMD4	AGGGACTTTCAGGGGCAGCTGT#AGCTGGCCTTGGCCCTT#((((....((((((.(((((..#))))).)))))))))).	692	709	0.846154	-21.9	0	7.28027e-05	0.412	0	0	-14.5503	15	17	10	CDS		0	0
hsa-miR-302b-3p	NM_002810	PSMD4	TAAGTGCTTCCATGTTTTAGTAG#GCATGGGAAGCACG#...((((((((((((........#)))))).)))))).	1222	1236	0.923077	-17.3	0	0.00883756	0.515	0	0	-6.74759	12	14	6	3UTR		0	0
hsa-miR-302c-5p	NM_002810	PSMD4	TTTAACATGGGGGTACCTGCTG#GCAGGACCCCGAGTTC#...(((.(.(((((.(((((..#)))))))))).)))).	1035	1051	0.923077	-21.5	0	0.000112785	0.441	0	0	-9.85007	14	16	10	CDS		0	0
hsa-miR-302c-3p	NM_002810	PSMD4	TAAGTGCTTCCATGTTTCAGTGG#CTGCTTAGGGGACTGCATGGGAAGCACG#...(((((((((((...((((..#.))))))))).)))))).	1208	1236	0.923077	-19.1	0	0.00883756	0.515	0	0	-7.48304	15	18	9	3UTR		0	0
hsa-miR-302d-3p	NM_002810	PSMD4	TAAGTGCTTCCATGTTTGAGTGT#GCATGGGAAGCACG#...((((((((((((........#)))))).)))))).	1222	1236	0.923077	-17.3	0	0.00883756	0.515	0	0	-6.74759	12	14	6	3UTR		0	0
hsa-miR-370-5p	NM_002810	PSMD4	CAGGTCACGTCTCTGCAGTTAC#GCAGAGTTTGGCCA#..(((((...((((((......#))))))..))))).	940	954	0.846154	-17.6	0	0.00229053	0.426	0	0	-9.56953	11	14	6	CDS		0	0
hsa-miR-370-3p	NM_002810	PSMD4	GCCTGCTGGGGTGGAACCTGGT#ACCAGGCTGCAGGCCCAGCAGGA#.(((((((((.((.(.((((((#)))))).).))..))))))))).	118	141	0.923077	-31.8	1	3.76342e-05	0.5	0	0	-7.70799	18	23	9	CDS		0	0
hsa-miR-371a-5p	NM_002810	PSMD4	ACTCAAACTGTGGGGGCACT#AGTGCCTCCTGGGCCCAGTTTGGC#..((((((((.(((((((((#)))))))))......)))))))).	564	588	0.846154	-22.3	1	7.12096e-05	0.471	0	0	-7.78178	17	24	9	CDS		0	0
hsa-miR-371a-3p	NM_002810	PSMD4	AAGTGCCGCCATCTTTTGAGTGT#GGAGGAAGGTGGCAA#...(((((((.((((((......#)))))).))))))).	33	48	0.923077	-18.1	0	0.138125	0.382	0	0	-9.33931	13	15	7	5UTR		0	0
hsa-miR-373-5p	NM_002810	PSMD4	ACTCAAAATGGGGGCGCTTTCC#GGAACCGGTTCTCATCTGGTGACAGTGCCTCCTGGGC#.((((....(((((((((.((.#.)).))))))))))))).	541	578	0.923077	-19.5	0	6.47815e-05	0.456	0	0	-10.608	15	18	13	CDS		0	0
hsa-miR-376a-5p	NM_002810	PSMD4	GTAGATTCTCCTTCTATGAGTA#CTCAAGAAGGAGAAAGTAA#.((..((((((((((.((((..#))))))))))))))..)).	439	458	0.846154	-19.4	0	0.126236	0.603	0	0	-11.1774	16	19	14	CDS		0	0
hsa-miR-377-5p	NM_002810	PSMD4	AGAGGTTGCCCTTGGTGAATTC#GTCCAACCCAAGGGCAAGATCACCTTC#.((((((((((((((.......#.))))))))).....))))).	280	307	0.923077	-21.5	1	0.00010537	0.412	0	0	-4.02637	14	21	9	CDS		0	0
hsa-miR-377-3p	NM_002810	PSMD4	ATCACACAAAGGCAACTTTTGT#TTGCCTTTGTGGGAA#.((.(((((((((((.......#))))))))))).)).	377	392	1	-18.1	0	1.60605e-07	0.5	0	0	-7.0584	13	15	11	CDS		0	0
hsa-miR-378a-5p	NM_002810	PSMD4	CTCCTGACTCCAGGTCCTGTGT#CGGAGACCCGGTCGGGAGG#(((((((((...(((((((...#))).)))).))))))))).	15	34	1	-23.7	1	8.63874e-05	0.381	0	0	-11.3517	16	19	9	5UTR		0	0
hsa-miR-381-5p	NM_002810	PSMD4	AGCGAGGTTGCCCTTTGTATAT#GGAAAGGGTAGCTGAGTC#.((..(((((((((((.(....#).)))))))))))..)).	1191	1209	0.846154	-19	0	0.000147842	0.456	0	0	-10.9444	14	18	11	3UTR		0	0
hsa-miR-381-3p	NM_002810	PSMD4	TATACAAGGGCAAGCTCTCTGT#GCAGGGAGCAGAGTTTGGCCA#.......((.((((((((((((#))))))))).....))).)).	933	954	0.846154	-19.2	0	0.00229053	0.426	0	0	-18.3528	14	21	9	CDS		0	0
hsa-miR-382-5p	NM_002810	PSMD4	GAAGTTGTTCGTGGTGGATTCG#CGAAATGCTATGGGCTCCCTGGCCTCCCAGGCCACCAAGGACGGCA#...(((((((.((((((.....#.)))))).))))))).	1105	1151	0.923077	-19.9	0	0.00021726	0.412	0	0	-9.33931	13	16	7	CDS		0	0
hsa-miR-383-5p	NM_002810	PSMD4	AGATCAGAAGGTGATTGTGGCT#AGCTACATACTGTCCAACCCAAGGGCAAGATCACCTTCTGC#....((((((((((((.((.((#.)).)).)))))))))))).	269	310	1	-22.8	0	0.00120548	0.412	0	0	-9.54656	16	20	12	CDS		0	0
hsa-miR-383-3p	NM_002810	PSMD4	ACAGCACTGCCTGGTCAGA#GGCCCAGCAGGATGCTGTC#((((((((((..((((...#))))..))))..)))))).	129	148	0.923077	-19.5	1	7.93351e-05	0.471	0	0	-10.1092	14	19	6	CDS		0	0
hsa-miR-340-3p	NM_002810	PSMD4	TCCGTCTCAGTTACTTTATAGC#AGGGTAGCTGAGTCTGCTTAGGGGACTGCATGGGAAGCACGGAA#(((((((((((((((((.....#))))))))))))..........................))))).	1195	1239	0.923077	-18.8	1	0.0297623	0.529	0	0	-3.93757	17	44	12	3UTR		0	0
hsa-miR-330-5p	NM_002810	PSMD4	TCTCTGGGCCTGTGTCTTAGGC#AGGCTGCAGGCCCAGCAGGA#(((((((((((((((((.....#)))).)))))))))).))).	121	141	1	-25.9	1	3.76342e-05	0.5	0	0	-3.93757	17	20	10	CDS		0	0
hsa-miR-330-3p	NM_002810	PSMD4	GCAAAGCACACGGCCTGCAGAGA#TCTTACCCACCAGGCTGCAGGCCCAGCAGGATGCTG#....((((..((((((((((...#.))))))))).....)..)))).	110	146	0.846154	-23.3	0	6.97595e-05	0.471	0	0	-11.8455	14	23	9	CDS		0	0
hsa-miR-328-5p	NM_002810	PSMD4	GGGGGGGCAGGAGGGGCTCAGGG#TCCTGAGCTGGCCTTGGCCCTTCG#((((((.((((...(((((((((#)))))))))...)))).)))))).	687	711	0.846154	-32.2	0	0.000197413	0.397	0	0	-10.974	19	24	9	CDS		0	0
hsa-miR-328-3p	NM_002810	PSMD4	CTGGCCCTCTCTGCCCTTCCGT#TGCAGGGAGCAGAGTTTGGCCAGG#((((((..((((((((((.((.#)).)))).))))))...)))))).	932	956	1	-27	0	0.00167976	0.426	0	0	-7.7949	18	24	6	CDS		0	0
hsa-miR-323a-5p	NM_002810	PSMD4	AGGTGGTCCGTGGCGCGTTCGC#GCGGAATCAGCAGACATTGATGCCAGCTCAGCTATGGACACATCTG#(((((((((((((((.(((.((#.)).))).).))))))))).))))).	955	1001	1	-23.8	1	0.000156194	0.471	0	0	-4.17062	20	26	9	CDS		0	0
hsa-miR-326	NM_002810	PSMD4	CCTCTGGGCCCTTCCTCCAG#GGAGGAGGAGGCCCGGCGGG#((.(((((((((((((((..#)))))))).))))))).)).	741	761	0.846154	-34.7	0	2.73171e-05	0.265	0	0	-5.49511	17	20	8	CDS		0	0
hsa-miR-151a-3p	NM_002810	PSMD4	CTAGACTGAAGCTCCTTGAGG#CCTGCAGGGAGCAGAGTTTGGC#(((((((...(((((((((((#))).))))))))..))))))).	930	952	1	-23	1	0.000969388	0.441	0	0	-8.55011	18	22	8	CDS		0	0
hsa-miR-148b-3p	NM_002810	PSMD4	TCAGTGCATCACAGAACTTTGT#GCTAATGACTGTGAAGTGCTGAC#(((((((.((((((........#.)))))).))))))).	211	234	0.923077	-18	1	6.63534e-05	0.441	0	0	-7.21971	13	16	7	CDS		0	0
hsa-miR-331-3p	NM_002810	PSMD4	GCCCCTGGGCCTATCCTAGAA#AGGAGGAGGCCCGGCGGGCA#((((((((((((.((((....#))))..)))))))).)))).	743	763	0.846154	-31.4	1	7.86247e-06	0.265	0	0	-5.22671	16	20	8	CDS		0	0
hsa-miR-324-5p	NM_002810	PSMD4	CGCATCCCCTAGGGCATTGGTG#GCTGAGTCTGCTTAGGGGACTGCA#.((((((((((((...(((((.#))))).....))))))))).))).	1201	1225	1	-22.2	1	0.000400845	0.485	0	0	-5.61866	17	24	9	3UTR	MIRT043083	0	0
hsa-miR-324-3p	NM_002810	PSMD4	CCCACTGCCCCAGGTGCTGCTGG#CCTTCGTGTATCTATGGAAGAGCAGCGGCAGCGGCAGGAGGA#((..(((((...(.((((((((.#.)))))))).))))))..)).	705	747	0.846154	-28.1	0	0.0040886	0.338	0	0	-16.7981	16	21	8	CDS		0	0
hsa-miR-339-5p	NM_002810	PSMD4	TCCCTGTCCTCCAGGAGCTCACG#GTGAGACTGGAGGGAAAGGGT#.((((.((((((((...(((((.#))))).))))))))..)))).	1179	1200	1	-27.7	0	0.0440391	0.456	0	0	-6.66278	17	21	8	CDS		0	0
hsa-miR-133b	NM_002810	PSMD4	TTTGGTCCCCTTCAACCAGCTA#TGGCTGGTGAAGGTGGTGCCAT#..(((((((((((.((((((((#))))))))))))).)).)))).	614	636	1	-27.3	1	5.39662e-05	0.485	0	0	-5.81384	19	22	13	CDS		0	0
hsa-miR-325	NM_002810	PSMD4	CCTAGTAGGTGTCCAGTAAGTGT#GGTGGTGCCATGCTGGGT#(((((((((((.(((.(......#).))))))).))))))).	625	643	0.846154	-17.3	1	0.000136998	0.485	0	0	-7.51743	15	18	7	CDS		0	0
hsa-miR-345-3p	NM_002810	PSMD4	GCCCTGAACGAGGGGTCTGGAG#CCAGTGCTGATCCTGAGCTGGCCTTGGCCCTTCGTGTATCTATGGAAGAGCAGCGGCA#((((((.((((((((((.((..#.))..))))))))))...............))).))).	677	735	0.846154	-24.7	0	0.000424594	0.309	0	0	-5.48126	18	38	10	CDS		0	0
hsa-miR-196b-5p	NM_002810	PSMD4	TAGGTAGTTTCCTGTTGTTGGG#CAGCGGCAGGAGGAGGAGGCCC#..(((..(((((((((((((..#))))))))))))).....))).	733	755	0.846154	-20.9	0	0.000137629	0.309	0	0	-8.40165	16	22	13	CDS		0	0
hsa-miR-196b-3p	NM_002810	PSMD4	TCGACAGCACGACACTGCCTTC#GAAGGTGGTGCCATGCTGG#....(((((.(.((((((((((#)))))))))).).))))).	622	641	1	-22.8	0	8.09226e-05	0.485	0	0	-14.1359	16	19	10	CDS		0	0
hsa-miR-422a	NM_002810	PSMD4	ACTGGACTTAGGGTCAGAAGGC#CCAGTGCTGATCCTGAGCTGGC#.((((.(((((((((((.....#.))))))))))))))).	677	699	1	-21.1	0	0.0015346	0.485	0	0	-5.69428	15	17	15	CDS		0	0
hsa-miR-423-5p	NM_002810	PSMD4	TGAGGGGCAGAGAGCGAGACTTT#GGAGTAGATCCCAGTGCTGATCCTGAGCTGGCCTTGGCCCTTCGT#((((((((.(((.((.((.(((.#.))))).))))).)))))))).	667	712	0.923077	-24.1	1	0.000182783	0.397	0	0	-6.51614	18	22	8	CDS		0	0
hsa-miR-423-3p	NM_002810	PSMD4	AGCTCGGTCTGAGGCCCCTCAGT#GAGGAGGCCCGGCGGGCA#.(((((..(((.((((((((...#)))).)))))))))))).	745	763	0.923077	-26	0	7.86247e-06	0.265	0	0	-10.9974	16	18	12	CDS		0	0
hsa-miR-425-5p	NM_002810	PSMD4	AATGACACGATCACTCCCGTTGA#TCGGGAGGGAGGAAGGTGGCAA#..((.(((..((.(((((.((((#))))..)))))))..))).)).	26	48	0.923077	-16.5	0	0.138125	0.382	0	0	-12.6641	16	22	7	5UTR		0	0
hsa-miR-18b-5p	NM_002810	PSMD4	TAAGGTGCATCTAGTGCAGTTAG#CTGAGTCTGCTTAGGGGACTGCATGGGAAGCACG#....((((.(((.((((((((..#.)))))))).))).)))).	1202	1236	1	-21.8	0	0.00883756	0.515	0	0	-11.8921	15	19	8	3UTR		0	0
hsa-miR-18b-3p	NM_002810	PSMD4	TGCCCTAAATGCCCCTTCTGGC#GTCGGGAGGGAGGAAGGTGGCAA#((((((...(.(((((((((((#)))))))))).).).)).)))).	25	48	0.846154	-22.8	0	0.138125	0.382	0	0	-11.6761	18	23	10	5UTR		0	0
hsa-miR-20b-3p	NM_002810	PSMD4	ACTGTAGTATGGGCACTTCCAG#GGTGGTGCCATGCTGGGTCTTGGTGCCAGTG#((((((((((.((((((.((..#)).))))))))))))...........)))).	625	656	0.846154	-20.4	1	2.55346e-05	0.471	0	0	-6.76235	18	31	12	CDS		0	0
hsa-miR-431-5p	NM_002810	PSMD4	TGTCTTGCAGGCCGTCATGCA#GCGTGGCCCATCTGGCTCTGAAGCACCGACAAGGCAA#((((((((((((((((((((.#)))))))......))).))).........))))))).	320	357	0.846154	-22.6	1	0.00532791	0.441	0	0	-3.93757	20	37	7	CDS		0	0
hsa-miR-431-3p	NM_002810	PSMD4	CAGGTCGTCTTGCAGGGCTTCT#GGGACTGAAGACTCAGACGATGCCCTGCTGAAGATGACCA#..((((((((((((((((.((.#.)).)))))))..))))))))).	802	842	1	-30.8	1	0.00481222	0.426	0	0	-4.957	18	23	9	CDS		0	0
hsa-miR-433-3p	NM_002810	PSMD4	ATCATGATGGGCTCCTCGGTGT#GCATCCGCGTGGCCCATCTGGC#.(((.((((((((.(.((((((#))).))).).))))))))))).	314	336	0.846154	-22.6	0	1.74032e-05	0.412	0	0	-9.00225	18	22	11	CDS		0	0
hsa-miR-329-5p	NM_002810	PSMD4	GAGGTTTTCTGGGTTTCTGTTTC#GATGCAGGACCCCGAGTTCCTTCAGAGTGTCCTAGAGAACCTCC#(((((((((((((.(((((....#.)))))...))))))))))))).	1032	1076	0.923077	-25.3	1	0.000886277	0.471	0	0	-4.79441	18	23	13	CDS		0	0
hsa-miR-329-3p	NM_002810	PSMD4	AACACACCTGGTTAACCTCTTT#CCAGGTGTGG#..(((((((((...........#))))))))).	1075	1085	0.923077	-17.5	1	0.000614823	0.515	0	0	-11.4183	9	10	9	CDS		0	0
hsa-miR-452-5p	NM_002810	PSMD4	AACTGTTTGCAGAGGAAACTGA#CAGCCTTTGTAAACACGTTG#(((((((((((((((...(((.#))))))))))))))).))).	509	529	0.897436	-18.6	1	0.011356	0.559	0	0	-4.17062	18	20	15	CDS		0	0
hsa-miR-412-3p	NM_002810	PSMD4	ACTTCACCTGGTCCACTAGCCGT#TGGCTGGTGAAGGTGGT#...((((((....(((((((((.#))))))))).)))))).	614	631	0.923077	-20.4	0	1.77771e-05	0.456	0	0	-15.2178	15	17	9	CDS		0	0
hsa-miR-483-5p	NM_002810	PSMD4	AAGACGGGAGGAAAGAAGGGAG#CTCCCTGGCCTCCCA#.....((((((.....((((((#))))))..)))))).	1119	1134	0.846154	-22.2	0	2.39049e-06	0.426	0	0	-20.1269	12	15	6	CDS		0	0
hsa-miR-483-3p	NM_002810	PSMD4	TCACTCCTCTCCTCCCGTCTT#AGGCCGTCCCGGAGACCCGGTCGGGAGGGAGGAAGGTGGC#(((((((((.(((((((.((.#.)).))))))))))))..)))).	6	46	1	-27.7	1	0.0872736	0.368	0	0	-5.18008	18	23	12	5UTR		0	0
hsa-miR-484	NM_002810	PSMD4	TCAGGCTCAGTCCCCTCCCGAT#GGAGGAAGACAAGAAGTGAGACTGGAGGGAAAGGGTAGCTGAGTCTGC#.((((((((((.(((((((...#.))))..)))..)))))))))).	1164	1212	1	-26.5	1	1.30937e-05	0.471	0	0	-7.14013	17	23	10	CDS		0	0
hsa-miR-485-5p	NM_002810	PSMD4	AGAGGCTGGCCGTGATGAATTC#GGACACATCTGAGCCAGCCA#...(((((((((.((((..(((#)))..)))))).))))))).	990	1010	0.846154	-20.7	0	1.03037e-05	0.471	0	0	-7.80367	16	20	7	CDS		0	0
hsa-miR-485-3p	NM_002810	PSMD4	GTCATACACGGCTCTCCTCTCT#AGGGAGGAAGGTGGCAAGATGGTGTTGGAAAGCACTATGGTGTGTGTGGACA#(((((((((((((.((((((((#)))))))).)))............................)))))))).)).	31	83	0.846154	-21.9	1	0.000269315	0.529	0	0	-4.79441	21	52	8	5UTR		0	0
hsa-miR-486-5p	NM_002810	PSMD4	TCCTGTACTGAGCTGCCCCGAG#GGGTAGCTGAGTCTGCTTAGGGGAC#((((.((((.((((((((....#)))))))).)))......).)))).	1196	1221	0.846154	-22.5	0	4.11158e-05	0.471	0	0	-9.29912	16	25	8	3UTR		0	0
hsa-miR-486-3p	NM_002810	PSMD4	CGGGGCAGCTCAGTACAGGAT#CTGAGCTGGCCTTGG#(((((((((((((........#)))))))).))))).	689	704	1	-21	1	0.000240267	0.441	0	0	-5.76291	13	15	8	CDS		0	0
hsa-miR-487a-5p	NM_002810	PSMD4	GTGGTTATCCCTGCTGTGTTCG#TGAGCCAGCCAAGGAGGAGGATGATTACG#((((((((((((((((.(((((#)))))))))......)).)))))))))).	999	1028	0.923077	-22	1	0.00691026	0.441	0	0	-3.93757	21	29	10	CDS		0	0
hsa-miR-488-5p	NM_002810	PSMD4	CCCAGATAATGGCACTCTCAA#GGTGCCATGCTGGGT#(((((...((((((((.....#)))))))).))))).	628	643	0.923077	-20.2	0	0.000136998	0.485	0	0	-9.69585	13	15	8	CDS		0	0
hsa-miR-491-3p	NM_002810	PSMD4	CTTATGCAAGATTCCCTTCTAC#GTAGCTGAGTCTGCTTAGGGGACTGCATGGGA#(((((((.((.((((((.....#.))))))))))))))).	1198	1230	0.846154	-17.5	1	0.0254734	0.5	0	0	-9.07598	15	17	15	3UTR		0	0
hsa-miR-511-5p	NM_002810	PSMD4	GTGTCTTTTGCTCTGCAGTCA#GGCTGCAGGCCCAGCAGGATGCT#((((((..((((((((((((.#))))))))....)))))))))).	122	145	0.923077	-22.4	0	0.000247213	0.471	0	0	-7.7949	18	23	10	CDS		0	0
hsa-miR-511-3p	NM_002810	PSMD4	AATGTGTAGCAAAAGACAGA#CTGTCCAAGCTACATAC#..((((((((....(((((.#)))))...)))))))).	262	279	1	-16.7	1	0.0906245	0.456	0	0	-13.2745	13	17	8	CDS		0	0
hsa-miR-146b-5p	NM_002810	PSMD4	TGAGAACTGAATTCCATAGGCTG#GGCAAAGATGGAACCGGTTCTCAT#(((((((((..((((((..(((.#)))....)))))).))))))))).	532	556	1	-21.8	1	0.000386186	0.485	0	0	-8.00486	18	24	9	CDS		0	0
hsa-miR-146b-3p	NM_002810	PSMD4	GCCCTGTGGACTCAGTTCTGGT#GGTAGCTGAGTCTGCTTAGGGG#.((((((((((((((((((...#)).))))))))))))..)))).	1197	1219	1	-24.3	1	2.89423e-05	0.471	0	0	-3.79332	18	22	12	3UTR		0	0
hsa-miR-202-5p	NM_002810	PSMD4	TTCCTATGCATATACTTCTTTG#CAACAGTGAGTATATGCGGAATGGAGA#((((..(((((((((((.....#.)))))))))))....)))).	81	108	0.846154	-17.5	0	0.00521576	0.441	0	0	-9.95757	15	21	11	CDS		0	0
hsa-miR-493-3p	NM_002810	PSMD4	TGAAGGTCTACTGTGTGCCAGG#CTTGGTGCCAGTGACTTTGAA#(.((((((.((((.((((((((#)))))))))))))))))).).	643	664	0.961538	-22.1	1	0.012875	0.471	0	0	-7.01448	19	21	18	CDS		0	0
hsa-miR-432-5p	NM_002810	PSMD4	TCTTGGAGTAGGTCATTGGGTGG#TCATCTGGTGACAGTGCCTCCTGGGC#(((.((((((.((((((((((((#))))))))))))..))).))).))).	552	578	0.846154	-20.4	0	6.47815e-05	0.456	0	0	-9.79437	21	26	12	CDS		0	0
hsa-miR-494-5p	NM_002810	PSMD4	AGGTTGTCCGTGTTGTCTTCTCT#GGAGGAGGCCCGGCGGGCAGCTG#.((((((((((...(((((((((#)))))))))...)))))))))).	744	767	0.923077	-28.7	1	1.03043e-07	0.279	0	0	-9.2861	19	23	10	CDS		0	0
hsa-miR-193b-5p	NM_002810	PSMD4	CGGGGTTTTGAGGGCGAGATGA#CATCTGGCTCTGAAGCACCGA#(((.(((((.(((((.(((((.#))))).)))))))))).))).	328	349	1	-24	0	0.0014025	0.426	0	0	-8.44515	18	21	10	CDS		0	0
hsa-miR-193b-3p	NM_002810	PSMD4	AACTGGCCCTCAAAGTCCCGCT#GCAGGGAGCAGAGTTTGGCCAGG#..(((((((((....((((((.#)).))))...)))...)))))).	933	956	0.923077	-22.8	1	0.00167976	0.426	0	0	-11.1852	15	23	6	CDS		0	0
hsa-miR-497-5p	NM_002810	PSMD4	CAGCAGCACACTGTGGTTTGT#GCAGGCCCAGCAGGATGCTGTC#..((((((..(((((((((((#)))))))..))))..)))))).	126	148	0.923077	-22.8	1	7.93351e-05	0.471	0	0	-7.2559	17	22	7	CDS		0	0
hsa-miR-497-3p	NM_002810	PSMD4	CAAACCACACTGTGGTGTTAGA#TTGGAAAGCACTATGGTGTGTGTG#...((((((((((((((((...#.)))))))))))))).)).	55	79	1	-21	0	1.99184e-05	0.515	0	0	-6.51454	16	19	14	CDS		0	0
hsa-miR-181d-5p	NM_002810	PSMD4	AACATTCATTGTTGTCGGTGGGT#GCCCAGTGGAGGACAATGAG#.....((((((((.((.((((((#))))).).)).)))))))).	392	412	0.923077	-21.3	0	0.00197776	0.5	0	0	-14.5224	16	20	8	CDS		0	0
hsa-miR-181d-3p	NM_002810	PSMD4	CCACCGGGGGATGAATGTCAC#GTGACAGTGCCTCCTGGG#...(((((((.....((((((#))))))....))))))).	559	577	0.884615	-19.5	0	7.66876e-05	0.441	0	0	-15.5675	13	18	7	CDS		0	0
hsa-miR-512-3p	NM_002810	PSMD4	AAGTGCTGTCATAGCTGAGGTC#AGCTCAGCTATGGACACATC#..(((.(((((((((((((.(.#).)))))))))).)))))).	979	999	1	-20.6	0	0.000347337	0.485	0	0	-6.85796	17	20	10	CDS		0	0
hsa-miR-498-5p	NM_002810	PSMD4	TTTCAAGCCAGGGGGCGTTTTTC#GCCCATCTGGCTCTGAAGC#((((((((((((((((.......#)))).))))))).))))).	325	344	0.923077	-23.5	1	0.00129619	0.397	0	0	-3.93757	16	19	7	CDS		0	0
hsa-miR-520e-3p	NM_002810	PSMD4	AAAGTGCTTCCTTTTTGAGGG#CCTCAAGAAGGAGAAAGTAA#....((((((((((((((((.#))))))))))))...)))).	438	458	1	-20.3	0	0.126236	0.603	0	0	-9.54656	16	20	12	CDS		0	0
hsa-miR-519e-3p	NM_002810	PSMD4	AAGTGCCTCCTTTTAGAGTGTT#GGCAGGAGGAGGAGGCCCG#..(.((((((((((....((((#))))..)))))))))).).	737	756	0.846154	-17.5	0	0.00157273	0.309	0	0	-8.95752	15	19	10	CDS		0	0
hsa-miR-519c-3p	NM_002810	PSMD4	AAAGTGCATCTTTTTAGAGGAT#CTCTGAAGCACCGACAAGGCAAGAATCACAAGATGCGCA#...((((((((((((((((...#)))))))......................))))))))).	335	374	0.846154	-17.6	0	0.0726082	0.471	0	0	-6.51454	16	39	9	CDS		0	0
hsa-miR-520a-3p	NM_002810	PSMD4	AAAGTGCTTCCCTTTGGACTGT#AGTCTGCTTAGGGGACTGCATGGGAAGCACG#...(((((((((...(..((.(#.).))..).....))))))))).	1205	1236	0.846154	-19.8	0	0.00883756	0.515	0	0	-9.39596	13	23	9	3UTR		0	0
hsa-miR-526b-3p	NM_002810	PSMD4	GAAAGTGCTTCCTTTTAGAGGC#GCCTCAAGAAGGAGAAAGTAA#.....(((((((((((.(((((#))))).)))))))...)))).	437	458	0.846154	-18.2	0	0.126236	0.603	0	0	-13.6656	16	21	7	CDS		0	0
hsa-miR-525-3p	NM_002810	PSMD4	GAAGGCGCTTCCCTTTAGAGCG#TGCTCTCATCAGTTCTCCGATTTTGGCTGGTGAAGGTGGTGCCA#...((((((..((((((.(((.#.)))..)))))).)))))).	591	635	0.846154	-21	0	5.50241e-05	0.485	0	0	-10.5818	15	20	6	CDS		0	0
hsa-miR-523-3p	NM_002810	PSMD4	GAACGCGCTTCCCTATAGAGGGT#CCTTTGTGGGAAGCCCAGTGG#...((((((((((.(((((((..#))))))))))))))...))).	380	401	0.923077	-22.9	0	9.38867e-05	0.5	0	0	-7.37138	17	21	14	CDS		0	0
hsa-miR-518c-5p	NM_002810	PSMD4	TCTCTGGAGGGAAGCACTTTCTG#TGCTTATGCCATGCAGATGTCCCTGCAGGGAG#((((((.((((..(((...((((#.))))))))))).)))))).	909	941	0.846154	-20.4	0	3.8939e-06	0.441	0	0	-10.1172	17	20	11	CDS		0	0
hsa-miR-518c-3p	NM_002810	PSMD4	CAAAGCGCTTCTCTTTAGAGTGT#GCTCTGAAGCACCGACAAGGCAAGAATCACAAGATGCGCA#....((((.((((((((((((..#)))))))))......................))).)))).	334	374	0.846154	-18.6	0	0.0726082	0.471	0	0	-10.603	16	40	9	CDS		0	0
hsa-miR-524-5p	NM_002810	PSMD4	CTACAAAGGGAAGCACTTTCTC#GAGGAGGTGAACACAGAAAAGCTGACAGCCTTTGTAA#.((((((((....(((((((((#)))))))))...................)))))))).	484	521	0.923077	-18.9	1	0.000647931	0.544	0	0	-12.4965	17	37	9	CDS		0	0
hsa-miR-524-3p	NM_002810	PSMD4	GAAGGCGCTTCCCTTTGGAGT#ACCCAAGGGCAAGATCACCTTCT#(((((.((((.(((((((.((#))))))))).)))..).))))).	285	308	0.846154	-18.7	0	0.000152501	0.412	0	0	-8.66331	18	23	9	CDS		0	0
hsa-miR-517-5p	NM_002810	PSMD4	CCTCTAGATGGAAGCACTGTCT#CAGTGACTTTGAATTTGGAGT#.((((((((.(((((((((...#))))).))))..)))))))).	651	672	0.846154	-17.9	1	0.0100091	0.471	0	0	-5.03583	17	21	8	CDS		0	0
hsa-miR-517a-3p	NM_002810	PSMD4	ATCGTGCATCCCTTTAGAGTGT#CTGGAGGGAAAGGGTAGCTGAGTCTGCTTAGGGGACTGCATGGG#.(((((((((((((..((((..#.)))))))))).))))))).	1185	1229	0.846154	-19.3	1	0.00876119	0.485	0	0	-4.76182	17	20	10	3UTR		0	0
hsa-miR-521	NM_002810	PSMD4	AACGCACTTCCCTTTAGAGTGT#CGGTCGGGAGGGAGGAAGGTGG#..(((.(((((((((.((.((.#)).)).)))))))))...))).	23	45	0.923077	-18.6	0	0.0786939	0.382	0	0	-7.09101	16	22	9	5UTR		0	0
hsa-miR-520d-3p	NM_002810	PSMD4	AAAGTGCTTCTCTTTGGTGGGT#GCCAGCCAAGGAGGAGGATG#...((.((((((((((((.(((#))).)))))))))))).)).	1002	1022	1	-23.7	0	0.0122354	0.441	0	0	-8.4155	17	20	12	CDS		0	0
hsa-miR-517b-3p	NM_002810	PSMD4	ATCGTGCATCCCTTTAGAGTGT#CTGGAGGGAAAGGGTAGCTGAGTCTGCTTAGGGGACTGCATGGG#.(((((((((((((..((((..#.)))))))))).))))))).	1185	1229	0.846154	-19.3	1	0.00876119	0.485	0	0	-4.76182	17	20	10	3UTR		0	0
hsa-miR-520g-3p	NM_002810	PSMD4	ACAAAGTGCTTCCCTTTAGAGTGT#GGGAAGCACG#.....(((((((((..........#))))))))).	1226	1236	0.846154	-18.2	0	0.00883756	0.515	0	0	-14.6341	9	10	9	3UTR		0	0
hsa-miR-518e-3p	NM_002810	PSMD4	AAAGCGCTTCCCTTCAGAGTG#CTGGAGGGAAAGGGTA#...((.(((((((((((....#)))))))))).).)).	1185	1201	0.884615	-19.5	0	0.0446013	0.471	0	0	-8.4155	13	16	10	3UTR		0	0
hsa-miR-518a-5p	NM_002810	PSMD4	CTGCAAAGGGAAGCCCTTTC#GGGCTTCCTGACCTAAGCAGT#((((...(((((((((....#))))))))).......)))).	868	889	0.846154	-21.5	0	0.0079749	0.485	0	0	-11.5013	13	21	9	CDS		0	0
hsa-miR-518d-3p	NM_002810	PSMD4	CAAAGCGCTTCCCTTTGGAGC#GGTCGGGAGGGAGGAAGGTGG#((.....(((((((((.((.(#).)).)))))))))....)).	24	45	0.846154	-18	0	0.0786939	0.382	0	0	-16.0908	14	21	9	5UTR		0	0
hsa-miR-520h	NM_002810	PSMD4	ACAAAGTGCTTCCCTTTAGAGT#GGGAAGCACG#.....(((((((((........#))))))))).	1226	1236	0.846154	-18.2	0	0.00883756	0.515	0	0	-14.6341	9	10	9	3UTR		0	0
hsa-miR-527	NM_002810	PSMD4	CTGCAAAGGGAAGCCCTTTC#GGGCTTCCTGACCTAAGCAGT#((((...(((((((((....#))))))))).......)))).	868	889	0.846154	-21.5	0	0.0079749	0.485	0	0	-11.5013	13	21	9	CDS		0	0
hsa-miR-500a-3p	NM_002810	PSMD4	ATGCACCTGGGCAAGGATTCTG#CAGGACCCCGAGTTCCTTCAGAGTGTCCTAGAGAACCTCCCAGGTGTG#..(((((((((..(((.((((.#.)))))))))))))))).	1036	1084	1	-23.7	1	0.000897728	0.5	0	0	-9.59293	16	18	16	CDS		0	0
hsa-miR-501-5p	NM_002810	PSMD4	AATCCTTTGTCCCTGGGTGAGA#ACCCGGTCGGGAGGGAGGAA#..((((((.(((((((((....#)))))...)))).)))))).	20	40	0.846154	-22.2	1	0.0115353	0.412	0	0	-6.01339	15	20	6	5UTR		0	0
hsa-miR-502-5p	NM_002810	PSMD4	ATCCTTGCTATCTGGGTGCTA#GGCCGTCCCGGAGACCCGGTCGGGAGGGAG#.(((((.((..((((((.((.#.))))))))..)).))))).	7	37	0.923077	-20.6	0	0.000131561	0.379	0	0	-9.40429	15	20	8	5UTR		0	0
hsa-miR-502-3p	NM_002810	PSMD4	AATGCACCTGGGCAAGGATTCA#GAGTTCCTTCAGAGTGTCCTAGAGAACCTCCCAGGTGTG#...(((((((((..(((.(((.#.))))))))))))))).	1045	1084	1	-22.4	0	0.000897728	0.5	0	0	-8.66051	15	17	15	CDS		0	0
hsa-miR-503-5p	NM_002810	PSMD4	TAGCAGCGGGAACAGTTCTGCAG#GCGGGCAGCTGCAGCTTCTGCTGCTGA#(((((((((((.(((((((((..#)))))..))))....))))))))))).	756	783	0.846154	-25.1	1	8.68975e-07	0.324	0	0	-7.28438	20	27	11	CDS		0	0
hsa-miR-504-3p	NM_002810	PSMD4	GGGAGTGCAGGGCAGGGTTTC#GAAATGCTATGGGCTCCCTGGCCTCCCA#(((((..(((((.((.(((((#))))).)).......)))))..))))).	1106	1134	0.923077	-23	0	2.39049e-06	0.426	0	0	-8.9044	17	28	5	CDS		0	0
hsa-miR-505-5p	NM_002810	PSMD4	GGGAGCCAGGAAGTATTGATGT#CAGTGCCTCCTGGGCCCA#(((..((((((.((((((....#)))))).)))))).))).	563	581	0.846154	-23.8	0	0.000115864	0.426	0	0	-14.4354	15	18	6	CDS		0	0
hsa-miR-505-3p	NM_002810	PSMD4	CGTCAACACTTGCTGGTTTCCT#AGGAGAAAGTAAATGTTGACA#.(((((((.(((((..((((((#)))))).))))).))))))).	446	467	0.923077	-20.5	1	0.0679599	0.588	0	0	-5.81821	18	21	7	CDS		0	0
hsa-miR-513a-5p	NM_002810	PSMD4	TTCACAGGGAGGTGTCAT#GACCCCGAGTTCCTTCAGAGTGTCCTAGAGAACCTCCCAGGTGTGGAT#(((((((((((((.....#.)))))))...)))))).	1039	1087	0.923077	-18.7	1	0.000529472	0.529	0	0	-5.76291	13	18	7	CDS		0	0
hsa-miR-506-3p	NM_002810	PSMD4	TAAGGCACCCTTCTGAGTAGA#TCTGCTTAGGGGACTGCA#....(((..((((((((((((#))))))))))))..))).	1207	1225	0.923077	-19.3	0	0.000400845	0.485	0	0	-12.9166	15	18	12	3UTR		0	0
hsa-miR-508-5p	NM_002810	PSMD4	TACTCCAGAGGGCGTCACTCATG#GGTGACAGTGCCTCCTGGGC#...(((((.((((((((((....#))))))...)))).))))).	558	578	0.846154	-20.1	0	6.47815e-05	0.456	0	0	-7.57093	15	20	6	CDS		0	0
hsa-miR-510-5p	NM_002810	PSMD4	TACTCAGGAGAGTGGCAATCAC#GATTGCTACGACTGGGA#..(((((....(((((((((..#)))))))))..))))).	789	806	0.846154	-20.5	0	0.0348574	0.412	0	0	-12.3943	14	17	9	CDS		0	0
hsa-miR-455-3p	NM_002810	PSMD4	GCAGTCCATGGGCATATACAC#TGAGTCTGCTTAGGGGACTGCA#(((((((.((((((.......#.))))))..))))))).	1203	1225	1	-20.6	1	0.000400845	0.485	0	0	-7.21971	13	17	7	3UTR		0	0
hsa-miR-487b-5p	NM_002810	PSMD4	GTGGTTATCCCTGTCCTGTTCG#AGGAGGAGGATGATTACG#((((((((((.(.((((.....#)))).).)))))))))).	1010	1028	1	-19.3	1	0.00691026	0.441	0	0	-8.05148	15	18	10	CDS		0	0
hsa-miR-487b-3p	NM_002810	PSMD4	AATCGTACAGGGTCATCCACTT#GGAGACCCGGTCGGG#..(((.((.(((((.(((....#)))))))).))))).	16	31	0.846154	-17.1	0	1.86672e-05	0.367	0	0	-8.6498	13	15	8	5UTR		0	0
hsa-miR-551a	NM_002810	PSMD4	GCGACCCACTCTTGGTTTCCA#GGAGACCCGGTCGGGAGGGAGGAAGGTGGCA#((.(((..((((((((((((.#))))))).........)))))...))).)).	16	47	0.923077	-23.1	0	0.121144	0.382	0	0	-9.35244	17	31	7	5UTR		0	0
hsa-miR-553	NM_002810	PSMD4	AAAACGGTGAGATTTTGTTTT#GGAGCAGAGTTTGGCCA#.....(((.((((((((((((#)))))))))))).))).	937	954	0.846154	-16.2	0	0.00229053	0.426	0	0	-14.722	15	17	12	CDS		0	0
hsa-miR-554	NM_002810	PSMD4	GCTAGTCCTGACTCAGCCAGT#ACTGGAGGGAAAGGGTAGCTGAGTCTGCTTAGGGGACTGCA#((.((((((((((((((....#.)))))))).......)))))))).	1184	1225	1	-24	0	0.000400845	0.485	0	0	-5.49511	16	25	8	3UTR		0	0
hsa-miR-92b-5p	NM_002810	PSMD4	AGGGACGGGACGCGGTGCAGTG#CACTGGCCGTATCCTGTCCA#..((((((((.(((((.(((((#)))))))))).)))))))).	249	269	1	-29.4	1	0.00611139	0.441	0	0	-7.78178	18	20	10	CDS		0	0
hsa-miR-92b-3p	NM_002810	PSMD4	TATTGCACTCGTCCCGGCCTCC#GAGGCCGGGATTGCT#....(((...(((((((((((.#)))))))))))))).	781	796	1	-26.5	0	0.000708237	0.382	0	0	-14.1591	14	15	14	CDS		0	0
hsa-miR-557	NM_002810	PSMD4	GTTTGCACGGGTGGGCCTTGTCT#GCGTGGCCCATCTGGCTCTGAAGCA#((((((.((((((((((.(((..#))).))))))))))))....)))).	320	345	0.846154	-24.6	0	0.00266353	0.397	0	0	-5.48126	19	25	12	CDS		0	0
hsa-miR-564	NM_002810	PSMD4	AGGCACGGTGTCAGCAGGC#GCTTCTGCTGCTGAGGCCGGGATTGCTA#.((((((((.(((((((..#.))))))).))))....)))).	769	797	0.846154	-24.4	1	0.000958699	0.382	0	0	-5.03583	15	22	7	CDS		0	0
hsa-miR-567	NM_002810	PSMD4	AGTATGTTCTTCCAGGACAGAAC#CTGTCCAAGCTACATACTG#(((((((.(((...((((((...#)))))))))..))))))).	262	281	0.846154	-17.4	1	0.00867407	0.441	0	0	-11.744	16	19	9	CDS		0	0
hsa-miR-572	NM_002810	PSMD4	GTCCGCTCGGCGGTGGCCCA#GGCTGCAGGCCCAGCAGGATG#(((((((.(((.((((((..#))))))..))).))).)))).	122	143	0.923077	-23.5	1	1.1899e-05	0.485	0	0	-9.59801	16	21	6	CDS		0	0
hsa-miR-574-5p	NM_002810	PSMD4	TGAGTGTGTGTGTGTGAGTGTGT#CACACTGGCTAATGACTGTGAAGTGCTGACCACACTCAC#((((((((.((..((.((((((.#)))))).))...................)))))))))).	204	243	0.846154	-21.9	1	0.00484214	0.441	0	0	-9.86295	18	39	10	CDS		0	0
hsa-miR-574-3p	NM_002810	PSMD4	CACGCTCATGCACACACCCACA#GTGGCAAGATGGTGTTGGAAAGCACTATGGTGTGTGTGGACAACAGTGAGTA#...(((((((((((((((....#.)))))))))........)))))).	41	93	0.923077	-20.5	0	0.032976	0.529	0	0	-6.51454	15	25	9	5UTR		0	0
hsa-miR-575	NM_002810	PSMD4	GAGCCAGTTGGACAGGAGC#CTCCTGGGCCCAGTTTGGCTG#.((((((.(((.((((((.#))))))...)))..)))))).	569	590	0.923077	-20.6	1	2.48412e-05	0.456	0	0	-9.45376	15	21	6	CDS		0	0
hsa-miR-579-5p	NM_002810	PSMD4	TCGCGGTTTGTGCCAGATGACG#TCATCTGGTGACAGTGCCT#....((((((((((((((((..#))))))))).)))).))).	552	571	0.846154	-19.9	0	0.000222051	0.441	0	0	-9.54656	16	19	9	CDS		0	0
hsa-miR-584-5p	NM_002810	PSMD4	TTATGGTTTGCCTGGGACTGAG#CTCCCTGGCCTCCCAGGCCACCAA#...((((..((((((((.....#.)))))))).)))).	1119	1143	0.923077	-20.9	0	9.97539e-07	0.412	0	0	-9.88456	12	15	8	CDS		0	0
hsa-miR-585-5p	NM_002810	PSMD4	CTAGCACACAGATACGCCCAGA#GGGTTAGATGTGTGTTAT#.(((((((((..((.((((...#))))))..))))))))).	1243	1261	1	-19.9	1	0.000748058	0.603	0	0	-10.7004	15	18	9	3UTR		0	0
hsa-miR-587	NM_002810	PSMD4	TTTCCATAGGTGATGAGTCAC#TGGCCTTGGCCCTTCGTGTATCTATGGAAGA#((((((((((((((((((((.#.))))...)))).)))))))))))).	695	726	0.923077	-19.2	1	0.00753354	0.353	0	0	-3.93757	20	26	12	CDS		0	0
hsa-miR-548b-5p	NM_002810	PSMD4	AAAAGTAATTGTGGTTTTGGCC#GGCCCGGCGGGCAGCTGCAGCTTCTGCTGCTGAGGCCGGGATTGCTA#...(((((((.((((((((((.#.)))))))))).))))))).	750	797	0.923077	-21.6	0	0.000958699	0.382	0	0	-9.33931	17	20	10	CDS		0	0
hsa-miR-588	NM_002810	PSMD4	TTGGCCACAATGGGTTAGAAC#GGCCCAGTTTGGCTGAT#(((((((...((((((.....#))))))...))))))).	575	592	0.923077	-17.4	1	0.000124835	0.441	0	0	-8.55011	13	17	7	CDS		0	0
hsa-miR-589-5p	NM_002810	PSMD4	TGAGAACCACGTCTGCTCTGAG#GCAGCAACCCTGAGAACAACGTGGGCCTTAT#((((..((((((.((.(((.((#.)).))).))))))))..)))).	173	204	0.846154	-19	0	0.000245007	0.485	0	0	-11.4798	17	23	8	CDS		0	0
hsa-miR-589-3p	NM_002810	PSMD4	TCAGAACAAATGCCGGTTCCCAGA#TTGAATGGCAAAGATGGAACCGGTTCTCATCTGGT#(((((......(((((((((....#.))))))))).....))))).	526	561	0.923077	-21.2	0	2.88716e-05	0.441	0	0	-14.8195	14	21	9	CDS		0	0
hsa-miR-550a-5p	NM_002810	PSMD4	AGTGCCTGAGGGAGTAAGAGCCC#GGGCTCCCTGGCCTCCCAGGCCACC#.(((((((.(((.((..((((((#))))))....)).)))))))).)).	1116	1141	0.846154	-25.3	1	3.11271e-07	0.426	0	0	-6.37189	18	25	8	CDS		0	0
hsa-miR-550a-3p	NM_002810	PSMD4	TGTCTTACTCCCTCAGGCACAT#GTCGGGAGGGAGGAAGGT#..(((..(((((((.(((....#)))..)))))))..))).	25	43	0.846154	-20.1	0	0.0634302	0.397	0	0	-9.1371	13	18	7	5UTR		0	0
hsa-miR-593-5p	NM_002810	PSMD4	AGGCACCAGCCAGGCATTGCTCAGC#GCTGGTGAAGGTGGTGCCATGCTGGGTCTTGGTGCCA#.((((((((((((((((((((((((#)))).....)))))))))....)))...)))))))).	616	653	0.846154	-30.1	1	3.07057e-06	0.471	0	0	-3.79332	24	37	9	CDS		0	0
hsa-miR-593-3p	NM_002810	PSMD4	TGTCTCTGCTGGGGTTTCT#GGGAAGCCCAGTGGAGGACAA#(((((((((((((.(((((#))))).)))))))))).))).	387	408	1	-25.4	1	0.000126895	0.485	0	0	-4.79441	18	21	10	CDS		0	0
hsa-miR-595	NM_002810	PSMD4	GAAGTGTGCCGTGGTGTGTCT#AGGCCACCAAGGACGGCAA#......((((((((((.((((#))))))))....)))))).	1133	1152	0.846154	-18.2	0	0.000493188	0.426	0	0	-15.5666	14	19	8	CDS		0	0
hsa-miR-596	NM_002810	PSMD4	AAGCCTGCCCGGCTCCTCGGG#TCTATGGAAGAGCAGCGGCAGCGGCAGGAGGAGGAGGCCCGGCGGGCA#..(((((((.((((((((...#.)))))).)).))))))).	715	763	0.846154	-30.6	1	7.86247e-06	0.265	0	0	-6.19951	15	19	7	CDS		0	0
hsa-miR-597-5p	NM_002810	PSMD4	TGTGTCACTCGATGACCACTGT#ACAGCCTTTGTAAACACGTTGAATGGCAAAGATGGAACCGGTTCTCATCTGGTGACAG#..(((((((.(((((..((((.#.))))..))))).))))))).	508	566	0.923077	-20.2	1	0.000353688	0.456	0	0	-6.43256	16	21	7	CDS		0	0
hsa-miR-597-3p	NM_002810	PSMD4	TGGTTCTCTTGTGGCTCAAGCGT#GCAGCGGCAGCGGCAGGAGGAG#...(((((((((.(((...((((#)).))...))).))))))))).	726	748	0.846154	-20	0	0.00581279	0.324	0	0	-7.80367	16	22	9	CDS		0	0
hsa-miR-598-5p	NM_002810	PSMD4	GCGGTGATCCCGATGGTGTGAGC#GCTACATACTGTCCAACCCAAGGGCAAGATCACCTTCTGCA#(((((((((((((((((((((((#))).)))))))))........)))....))))))....)).	270	311	0.846154	-22.7	1	0.00628103	0.412	0	0	-3.93757	23	41	9	CDS		0	0
hsa-miR-598-3p	NM_002810	PSMD4	TACGTCATCGTTGTCATCGTCA#GATGATTACGACGTGATGC#..(((((.((((((.((((((.#)))))).))))))))))).	1018	1037	0.923077	-20.7	0	0.0097106	0.441	0	0	-8.00609	17	19	11	CDS		0	0
hsa-miR-601	NM_002810	PSMD4	TGGTCTAGGATTGTTGGAGGAG#CTCATCTGGTGACAGTGCCTCCTGGGCCC#.(((((((((((((((((.(((#))).)))...)))))....))))))))).	551	580	0.846154	-20.1	1	5.11319e-05	0.426	0	0	-3.79332	20	29	9	CDS		0	0
hsa-miR-605-5p	NM_002810	PSMD4	TAAATCCCATGGTGCCTTCTCCT#AGGAGGAGGCCCGGCGGGC#.....(((.(((.((((((((((#)))))))))))))..))).	743	762	0.846154	-26.3	0	8.46283e-06	0.265	0	0	-16.0111	16	19	13	CDS		0	0
hsa-miR-608	NM_002810	PSMD4	AGGGGTGGTGTTGGGACAGCTCCGT#TGGGCCTTATCACACTGGCTAATGACTGTGAAGTGCTGACCACACTCACCCCA#.(((((((((.(((..((((.(...#.).)))).)))))).)))))).	194	247	0.923077	-26.8	1	0.00607536	0.456	0	0	-7.5866	17	22	6	CDS		0	0
hsa-miR-610	NM_002810	PSMD4	TGAGCTAAATGTGTGCTGGGA#CCAGCAAGAGTTTGGCCG#.(.(((((((...((((((..#))))))...)))))))).	846	864	0.846154	-19.3	0	0.00304279	0.456	0	0	-12.8116	14	18	8	CDS		0	0
hsa-miR-611	NM_002810	PSMD4	GCGAGGACCCCTCGGGGTCTGAC#GGACCCCGAGTTCCTTC#..(((((...((((((((((...#)))))))))).))))).	1038	1055	0.923077	-25.8	0	0.000600245	0.456	0	0	-9.56953	15	17	10	CDS		0	0
hsa-miR-613	NM_002810	PSMD4	AGGAATGTTCCTTCTTTGCC#GGCAAAGATGGAACCGGTTCTC#.((((((((((.((((((((#)))))))).)))))..))))).	532	554	0.923077	-22.7	1	0.00107407	0.485	0	0	-7.14013	18	22	8	CDS		0	0
hsa-miR-615-5p	NM_002810	PSMD4	GGGGGTCCCCGGTGCTCGGATC#CTGAGTCTGCTTAGGGGACTGCA#.(.((((((((((((((((...#))))))..)))..))))))).).	1202	1225	1	-24.4	0	0.000400845	0.485	0	0	-5.35086	17	23	7	3UTR		0	0
hsa-miR-615-3p	NM_002810	PSMD4	TCCGAGCCTGGGTCTCCCTCTT#GGAGACCCGGTCGGGA#(((((.((.((((((((.....#))))))))))))))).	16	32	1	-25.9	0	0.000331484	0.377	0	0	-6.89492	15	16	15	5UTR		0	0
hsa-miR-548c-5p	NM_002810	PSMD4	AAAAGTAATTGCGGTTTTTGCC#GCTGAGGCCGGGATTGCTA#...(((((((.(((((((.((.#)).))))))).))))))).	778	797	0.807692	-20.4	0	0.000958699	0.382	0	0	-9.33931	16	19	7	CDS		0	0
hsa-miR-618	NM_002810	PSMD4	AAACTCTACTTGTCCTTCTGAGT#GCTCCCTGGCCTCCCAGGCCACCAAGGACGGCAAGAAGGACAAGAAGGAGG#...((((.(((((((((((..((#.)).)))))))))))..)))).	1118	1169	0.897436	-22.1	0	0.392684	0.441	0	0	-8.82818	17	22	11	CDS		0	0
hsa-miR-619-5p	NM_002810	PSMD4	GCTGGGATTACAGGCATGAGCC#GCTTATGCCATGCAGATGTCCCTGCA#((.(((((..(((((((((((.#))))))))).)).....))))).)).	910	936	1	-25.9	0	2.14918e-06	0.441	0	0	-7.79401	18	26	9	CDS		0	0
hsa-miR-621	NM_002810	PSMD4	GGCTAGCAACAGCGCTTACCT#GGAGTAGATCCCAGTGCTGATCCTGAGCTGGCCT#(((((((..(((((((.....#.))))))).......))))))).	667	701	0.846154	-20.7	1	0.00441629	0.485	0	0	-7.3076	14	23	7	CDS		0	0
hsa-miR-622	NM_002810	PSMD4	ACAGTCTGCTGAGGTTGGAGC#GCTGCAGGCCCAGCAGGATGCTGTC#(((((((((((.(((((.(((#))).))).))))))))...))))).	123	148	1	-23.6	1	7.93351e-05	0.471	0	0	-7.28438	19	25	8	CDS		0	0
hsa-miR-623	NM_002810	PSMD4	ATCCCTTGCAGGGGCTGTTGGGT#GCCATGCAGATGTCCCTGCAGGGAG#.((((.((((((((((((..(((#)))..)))...))))))))))))).	916	941	0.961538	-29	0	3.8939e-06	0.441	0	0	-5.69428	19	25	13	CDS		0	0
hsa-miR-625-3p	NM_002810	PSMD4	GACTATAGAACTTTCCCCCTCA#GAGGGAGGAAGGTGGCAAGATGGTGTTGGAAAGCACTATGGTG#.(((((((.((((((((((((.#))))).)))))))......................))))))).	30	73	0.846154	-23.1	1	4.0093e-05	0.515	0	0	-4.84971	19	43	7	5UTR		0	0
hsa-miR-627-3p	NM_002810	PSMD4	TCTTTTCTTTGAGACTCACT#AGTGAGACTGGAGGGAAAGGG#((((((((((.((.((((((#)))))).)).)))))))))).	1178	1199	0.923077	-20.8	1	0.0456146	0.471	0	0	-7.61919	18	21	10	CDS		0	0
hsa-miR-629-5p	NM_002810	PSMD4	TGGGTTTACGTTGGGAGAACT#AGTTCCTTCAGAGTGTCCTAGAGAACCTCCCAGGTGTGGATCCCAA#(((((((((.(((((((....#.)))))))..))))).)))).	1046	1092	1	-21.7	1	0.00125816	0.5	0	0	-5.18008	16	21	7	CDS		0	0
hsa-miR-631	NM_002810	PSMD4	AGACCTGGCCCAGACCTCAGC#GCTGGTGAAGGTGGTGCCATGCTGGGTCTTGGTGCCAGT#....((((((((((((.((((#.))))))))).)).))))).	616	655	0.923077	-26	0	6.25742e-06	0.456	0	0	-9.54656	16	20	9	CDS		0	0
hsa-miR-33b-3p	NM_002810	PSMD4	CAGTGCCTCGGCAGTGCAGCCC#GGCAGCGGCAGGAGGAGGAGGCCCGGCGGGCAGCTGCAGCTTCTGCTGCTGAGGCCGGGATTGCTACGACTGG#(((((((((((((((((.((((#.)))).))..........))))))))))).............)))).	731	804	0.923077	-30.1	1	0.000474328	0.412	0	0	-3.93757	21	47	11	CDS		0	0
hsa-miR-632	NM_002810	PSMD4	GTGTCTGCTTCCTGTGGGA#TCCCTGCAGGGAGCAGAG#...((((((((((((((((#)))).)))))))))))).	928	946	0.961538	-27.2	0	5.2741e-06	0.471	0	0	-6.51454	16	18	12	CDS		0	0
hsa-miR-636	NM_002810	PSMD4	TGTGCTTGCTCGTCCCGCCCGCA#GTGTGTGTGGACAACAGTGAGTATAT#((((((((((.(((((((.(((.#))).))).))))...)))))))))).	70	96	1	-22.9	1	0.0149649	0.5	0	0	-6.76235	20	26	10	CDS		0	0
hsa-miR-637	NM_002810	PSMD4	ACTGGGGGCTTTCGGGCTCTGCGT#ATGCAGGACCCCGAGTTCCTTCAGA#.(((((((..((((((.(((((((#)))))))..))))))..))))))).	1033	1058	0.923077	-26.8	1	0.0022046	0.471	0	0	-6.09222	20	25	7	CDS		0	0
hsa-miR-638	NM_002810	PSMD4	AGGGATCGCGGGCGGGTGGCGGCCT#GGCCGTATCCTGTCCAAGCTACATACTGTCCAACCCAAGGGCAAGATCACCTT#((((((((((((((((..((((((.#))))))..)))))))..)).........................)))).))).	253	306	0.846154	-29.8	1	0.000189131	0.412	0	0	-3.93757	22	53	7	CDS		0	0
hsa-miR-642a-3p	NM_002810	PSMD4	AGACACATTTGGAGAGGGAACC#GTTCCTTCAGAGTGTCCTAGAGAACCTCCCAGGTGTGG#...(((((((((.((((.....#.))))))))))))).	1047	1085	1	-20.7	0	0.000614823	0.515	0	0	-7.80367	13	15	13	CDS		0	0
hsa-miR-643	NM_002810	PSMD4	ACTTGTATGCTAGCTCAGGTAG#CCTGAGCTGGCCTTGGCCCTTCGTGTATCTATGGAAGA#.(((.((((((((((((((...#)))))))))))...................))).))).	688	726	0.846154	-21.3	0	0.00753354	0.353	0	0	-7.91236	17	38	11	CDS		0	0
hsa-miR-645	NM_002810	PSMD4	TCTAGGCTGGTACTGCTGA#TCAGCAGACATTGATGCCAGCTCAGC#.((.(((((((((((((((#))))))).......)))))))).)).	961	987	0.846154	-21.7	0	5.76934e-06	0.426	0	0	-6.82535	17	26	8	CDS		0	0
hsa-miR-647	NM_002810	PSMD4	GTGGCTGCACTCACTTCCTTC#GAGGAGGTGAACACAGAAAAGCTGACAGCCT#..((((((((((((((((((.#))))))))))..........).)).))))).	484	515	0.923077	-20.8	1	0.000973662	0.544	0	0	-4.957	18	31	10	CDS		0	0
hsa-miR-648	NM_002810	PSMD4	AAGTGTGCAGGGCACTGGT#CAGATGTCCCTGCAGGG#...(.((((((((((((..#))).)).))))))).).	922	939	0.820513	-18.8	0	6.36317e-06	0.441	0	0	-10.6336	13	17	7	CDS		0	0
hsa-miR-650	NM_002810	PSMD4	AGGAGGCAGCGCTCTCAGGAC#TCTGGTGACAGTGCCTCCTG#((((((((..(.(((((((..#))))).)))..)))))))).	555	575	0.923077	-20.8	1	0.000206886	0.456	0	0	-9.58327	16	20	8	CDS		0	0
hsa-miR-652-3p	NM_002810	PSMD4	AATGGCGCCACTAGGGTTGTG#GCAACCCTGAGAACAACGTGGGCCT#...(((.(((((((((((((.#)))))))))........))))))).	176	201	1	-23.3	0	0.000265922	0.485	0	0	-8.05823	16	25	9	CDS		0	0
hsa-miR-548d-5p	NM_002810	PSMD4	AAAAGTAATTGTGGTTTTTGCC#GGCAAGAATCACAAGATGCG#....(((.((((((((((((((#))))))))))))))..))).	352	372	0.923077	-20.9	0	0.0603189	0.456	0	0	-11.8602	17	20	14	CDS		0	0
hsa-miR-662	NM_002810	PSMD4	TCCCACGTTGTGGCCCAGCAG#CTGCTGAGGCCGGGATTGCTACGACTGGGAC#(((((.(((((((((((((((#)))))).)))).........)))))))))).	776	807	1	-28.4	0	0.0249544	0.426	0	0	-5.83853	20	31	10	CDS		0	0
hsa-miR-663a	NM_002810	PSMD4	AGGCGGGGCGCCGCGGGACCGC#GGCTCCCTGGCCTCCCAGGCCA#.(((((((.((((.((((((..#)).)))))))).))))..))).	1117	1139	1	-27	1	2.08634e-07	0.412	0	0	-5.70655	17	22	8	CDS		0	0
hsa-miR-449b-5p	NM_002810	PSMD4	AGGCAGTGTATTGTTAGCTGGC#GCCAGCAAGAGTTTGGCCGCACTGGGCTTCCTG#((((((((((((.((.((((((#)))))))).)))......)))))).....))).	845	878	0.846154	-19.3	1	0.00181446	0.441	0	0	-5.45975	20	33	8	CDS		0	0
hsa-miR-449b-3p	NM_002810	PSMD4	CAGCCACAACTACCCTGCCACT#GGTCGGGAGGGAGGAAGGTGGCA#..(((((..((.((((.(((((#))).)).))))))....))))).	24	47	0.846154	-23.2	0	0.121144	0.382	0	0	-11.6738	16	23	6	5UTR		0	0
hsa-miR-653-3p	NM_002810	PSMD4	TTCACTGGAGTTTGTTTCAATA#TTGTGGGAAGCCCAGTGGAG#((((((((.((((.((.(((..#))).)).)))))))))))).	383	403	0.923077	-17.9	1	0.000291763	0.485	0	0	-5.8508	17	20	12	CDS		0	0
hsa-miR-654-5p	NM_002810	PSMD4	TGGTGGGCCGCAGAACATGTGC#GCACGGGCATCCGCGTGGCCCATCT#.((((((((((.((...(((((#)))))....))...)))))))))).	308	333	0.846154	-25.4	1	8.94409e-05	0.412	0	0	-8.10863	17	25	10	CDS		0	0
hsa-miR-654-3p	NM_002810	PSMD4	TATGTCTGCTGACCATCACCTT#AGGGAGCAGAGTTTGGCCAGGCGGAATCAGCAGACATT#.(((((((((((...((.(((.#.))).))..))))))))))).	935	973	1	-21.3	1	0.00294061	0.456	0	0	-6.67474	16	21	11	CDS		0	0
hsa-miR-656-5p	NM_002810	PSMD4	AGGTTGCCTGTGAGGTGTTCA#GGAGGCCCGGCGGGCAGCTG#.((((((((((..(((.(((.#))).)))..)))))))))).	747	767	0.846154	-26.3	1	1.03043e-07	0.279	0	0	-8.42926	16	20	10	CDS		0	0
hsa-miR-549a-5p	NM_002810	PSMD4	AGCTCATCCATAGTTGTCACTG#CAGTATGACTGAGGAAGAGCA#.((((.(((.(((((((.((((#))))))))))).))).)))).	885	906	0.846154	-20.8	0	0.00210163	0.485	0	0	-6.93679	18	21	11	CDS		0	0
hsa-miR-657	NM_002810	PSMD4	GGCAGGTTCTCACCCTCTCTAGG#CTGGAGGGAAAGGGTAGCTGAGTCTGCTT#(((((((((.((((((((((((.#))))))....))))).)..))))))))).	1185	1214	0.846154	-23	1	1.05585e-05	0.485	0	0	-5.18008	21	29	9	3UTR		0	0
hsa-miR-658	NM_002810	PSMD4	GGCGGAGGGAAGTAGGTCCGTTGGT#GCCATTCGAAATGCTATGGGCTCCCTGGCCTCCCAGGCCA#((((((((..((..((((((.((((#.))))))))))..))..)))))...))).	1099	1139	0.846154	-25.4	1	2.08634e-07	0.412	0	0	-8.38244	20	29	10	CDS		0	0
hsa-miR-659-5p	NM_002810	PSMD4	AGGACCTTCCCTGAACCAAGGA#GGGAGGGAGGAAGGTG#...(((((((((...((.....#))...)).))))))).	28	44	0.846154	-16.7	0	0.0925485	0.382	0	0	-9.39596	11	16	7	5UTR		0	0
hsa-miR-659-3p	NM_002810	PSMD4	CTTGGTTCAGGGAGGGTCCCCA#TGGTGACAGTGCCTCCTGGGCCCAGT#((.((((((.((((((((.(((#))).)))....))))))))))).)).	557	583	0.923077	-22	0	0.000136739	0.441	0	0	-6.73762	19	26	11	CDS		0	0
hsa-miR-660-3p	NM_002810	PSMD4	ACCTCCTGTGTGCATGGATTA#TGATCCTGAGCTGGCCTTGGCCCTTCGTGTATCTATGGAAGAGCAGCGGCAGCGGCAGGAGGA#.(((((((((((((((((...#.)))))))))......................)))))))).	684	747	0.846154	-20.9	1	0.0040886	0.338	0	0	-3.79332	17	41	9	CDS		0	0
hsa-miR-542-5p	NM_002810	PSMD4	TCGGGGATCATCATGTCACGAGA#TCTGAGCCAGCCAAGGAGGAGGATGATTACGACGTGATGCAGGACCCCGAG#((((((..(((((((((......#.))))))))).....)))))).	997	1048	0.923077	-23.6	0	0.000259215	0.456	0	0	-7.7949	15	22	9	CDS		0	0
hsa-miR-758-5p	NM_002810	PSMD4	GATGGTTGACCAGAGAGCACAC#GTGTGTTATCTGTAACCATTA#((((((((..((((.(((((((#))))))).)))))))))))).	1252	1273	0.846154	-21.1	1	0.000547274	0.647	0	0	-6.97192	19	21	12	3UTR		0	0
hsa-miR-758-3p	NM_002810	PSMD4	TTTGTGACCTGGTCCACTAACC#GTGGGCCTTATCACAC#..(((((...(((((((.....#)))))))...))))).	193	209	1	-18.9	0	5.37076e-05	0.456	0	0	-9.56953	12	16	7	CDS		0	0
hsa-miR-671-5p	NM_002810	PSMD4	AGGAAGCCCTGGAGGGGCTGGAG#TCAGCCAGCAAGAGTTTGGCCGCACTGGGCTTCCTG#(((((((((.((.(.(((((((.#.))))))).).))))))))))).	842	878	0.974359	-28.5	1	0.00181446	0.441	0	0	-7.20466	19	23	11	CDS		0	0
hsa-miR-671-3p	NM_002810	PSMD4	TCCGGTTCTCAGGGCTCCACC#GGTGGTGCCATGCTGGGTCTTGGT#.((((..((((((((.(((((#))))).)))...)))))..)))).	625	649	0.846154	-22.7	0	8.89612e-05	0.5	0	0	-7.47102	17	24	5	CDS		0	0
hsa-miR-668-5p	NM_002810	PSMD4	TGCGCCTCGGGTGAGCATG#TATGCGGAATGGAGACTTCTTACCCACCAGGCTGCAG#(((((((.(((((((....#.)))))))...)))).))).	93	130	0.923077	-19.8	1	3.29685e-05	0.485	0	0	-6.48426	14	20	7	CDS		0	0
hsa-miR-668-3p	NM_002810	PSMD4	TGTCACTCGGCTCGGCCCACTAC#TGGGTCTTGGTGCCAGTGACT#.((((((.(((((((((((....#))))))..)).))))))))).	638	659	1	-22.8	1	0.00298016	0.485	0	0	-6.10696	17	21	9	CDS		0	0
hsa-miR-550a-3-5p	NM_002810	PSMD4	AGTGCCTGAGGGAGTAAGAG#TTCTTACCCACCAGGCTGCA#.(((((((..((.(((((((#)))))))))..))))).)).	109	129	0.923077	-21.2	1	3.26564e-05	0.485	0	0	-7.38135	16	20	9	CDS		0	0
hsa-miR-767-5p	NM_002810	PSMD4	TGCACCATGGTTGTCTGAGCATG#TGCTTAGGGGACTGCATGGGAAGCAC#(((.((((((((.((((((((..#)))))))).)))..)))))...))).	1209	1235	0.846154	-22.7	0	0.00881251	0.5	0	0	-8.25873	19	26	8	3UTR		0	0
hsa-miR-1224-5p	NM_002810	PSMD4	GTGAGGACTCGGGAGGTGG#CCGGTTCTCATCTGGTGACAGTGCCTCCTGGGCCCAG#.((.((.((((((((((..#.)))))))))))))).	545	582	1	-21.7	0	0.000117944	0.441	0	0	-8.36903	14	16	14	CDS		0	0
hsa-miR-1224-3p	NM_002810	PSMD4	CCCCACCTCCTCTCTCCTCAG#TTGTTAGGCCGTCCCGGAGACCCGGTCGGGAGGGAGGAAGGTGGC#..((((((((((((((((...#.))))))))))).))))).	1	46	1	-29.6	1	0.0872736	0.368	0	0	-4.957	16	19	11	5UTR		0	0
hsa-miR-151b	NM_002810	PSMD4	TCGAGGAGCTCACAGTCT#GCTATGGGCTCCCTGGC#(((.((((((((.(((..#))).)))))))).))).	1111	1128	0.846154	-16.8	0	4.22586e-06	0.426	0	0	-8.25873	14	17	8	CDS		0	0
hsa-miR-320b	NM_002810	PSMD4	AAAAGCTGGGTTGAGAGGGCAA#TGCCTCCTGGGCCCAGTTTG#..((((((((((.((.(((((.#))))).)).)))))))))).	566	586	1	-27.1	1	0.00582864	0.471	0	0	-6.47918	17	20	10	CDS		0	0
hsa-miR-320c	NM_002810	PSMD4	AAAAGCTGGGTTGAGAGGGT#ACCGGTTCTCATCTGGTGACAGTGCCTCCTGGGCCCAGTTTG#..((((((((((.((.((((#.)))).)).)))))))))).	544	586	1	-23.5	1	0.00582864	0.471	0	0	-6.47918	16	20	10	CDS		0	0
hsa-miR-1296-5p	NM_002810	PSMD4	TTAGGGCCCTGGCTCCATCTCC#AGGTGGTGCCATGCTGGGTCTTGGT#(((((((((((((.((((((..#)))))).))))....))))))))).	624	649	0.923077	-25.6	1	8.89612e-05	0.5	0	0	-4.79441	19	25	9	CDS		0	0
hsa-miR-1296-3p	NM_002810	PSMD4	GAGTGGGGCTTCGACCCTAACC#GGGACTGAAGACTCAGACGATGCCCTGCTG#.((((((((.(((.(((.....#)))..............))).)))))))).	802	832	0.846154	-18.9	1	8.6428e-05	0.456	0	0	-5.89267	14	30	8	CDS		0	0
hsa-miR-1468-5p	NM_002810	PSMD4	CTCCGTTTGCCTGTTTCGCTG#CAGCGGCAGCGGCAGGAGGAGG#((((.((((((.(((((((((#)))))).))))))))).)))).	727	749	0.846154	-25.8	0	0.00753183	0.338	0	0	-11.4034	19	22	9	CDS		0	0
hsa-miR-1271-5p	NM_002810	PSMD4	CTTGGCACCTAGCAAGCACTCA#TGCTGGGTCTTGGTGCCAGT#.((((((((.(((.((((....#))))..).)).)))))))).	635	655	0.846154	-19.4	1	6.25742e-06	0.456	0	0	-5.89267	15	20	8	CDS		0	0
hsa-miR-1301-5p	NM_002810	PSMD4	CGCTCTAGGCACCGCAGCA#GCTGAGTCTGCTTAGGGG#..(((((((((...((((.#))))....))))))))).	1201	1219	1	-19.2	1	2.89423e-05	0.471	0	0	-10.4498	13	18	9	3UTR		0	0
hsa-miR-449c-5p	NM_002810	PSMD4	TAGGCAGTGTATTGCTAGCGGCTGT#GCAGCTGCAGCTTCTGCTGCTG#..(((((((....(((.((((((((#)))))))))))...))))))).	760	782	1	-25.3	1	5.26859e-08	0.338	0	0	-13.6602	18	22	11	CDS		0	0
hsa-miR-769-5p	NM_002810	PSMD4	TGAGACCTCTGGGTTCTGAGCT#GGCTGCAGGCCCAGCAGGATGCTGTCAA#(((.(((((((((.((((((((#)))).))))))))).)))....).))).	122	150	0.846154	-22.2	0	8.88078e-05	0.456	0	0	-7.82644	20	28	9	CDS		0	0
hsa-miR-769-3p	NM_002810	PSMD4	CTGGGATCTCCGGGGTCTTGGTT#AGCCAAGGAGGAGGATGATTACGACGTGATGCAGGACCCCGAGTTCCTTCAGAGTGTCCTAGAGAACCTCCCAGG#(((((((((((((((((((((((#.))).))))))))))....................))))...)))))).	1005	1080	1	-29.2	1	0.00777593	0.471	0	0	-3.93757	23	49	10	CDS		0	0
hsa-miR-766-5p	NM_002810	PSMD4	AGGAGGAATTGGTGCTGGTCTT#GGCCGCACTGGGCTTCCTG#((((((..(((((((.((((..#))))))))))).)))))).	859	878	0.923077	-21.8	0	0.00181446	0.441	0	0	-8.02794	17	19	11	CDS		0	0
hsa-miR-766-3p	NM_002810	PSMD4	ACTCCAGCCCCACAGCCTCAGC#GCTGAGTCTGCTTAGGGGACTGCATGGGA#.((((((((((..(((((((((#))))))...)))..)))).)))...))).	1201	1230	0.923077	-23.5	1	0.0254734	0.5	0	0	-8.42926	19	29	6	3UTR		0	0
hsa-miR-762	NM_002810	PSMD4	GGGGCTGGGGCCGGGGCCGAGC#GCTATGGGCTCCCTGGCCTCCCAGGCCACCA#((((((((((((((((((((((#))).)))...))))))))))...)))).)).	1111	1142	1	-33.7	1	3.62941e-07	0.426	0	0	-3.93757	22	31	10	CDS		0	0
hsa-miR-1298-5p	NM_002810	PSMD4	TTCATTCGGCTGTCCAGATGTA#ACATCTGAGCCAGCCAAGGAGGAGGATGAT#.(((((((((((.((((((((.#))))))).).)))))........)))))).	994	1024	1	-22	1	0.01485	0.441	0	0	-5.08246	19	30	7	CDS		0	0
hsa-miR-761	NM_002810	PSMD4	GCAGCAGGGTGAAACTGACACA#GCCCTGCTGA#.(((((((((............#))))))))).	823	833	1	-18.3	1	0.000124763	0.456	0	0	-13.0794	9	10	9	CDS		0	0
hsa-miR-764	NM_002810	PSMD4	GCAGGTGCTCACTTGTCCTCCT#AGGAGGAGGCCCGGCGGGCAGCTGCA#((((.(((((.(((.(((((((#))))))).)...)).))))).)))).	743	769	0.923077	-29.8	0	1.21441e-07	0.279	0	0	-11.6168	19	26	7	CDS		0	0
hsa-miR-770-5p	NM_002810	PSMD4	TCCAGTACCACGTGTCAGGGCCA#GGCCTTATCACACTGGCTAATGACTGTGAAGTGCTGA#..((((((((((.((((.(((((#.)))))..))))))))..)))))).	196	233	1	-23.1	1	3.15023e-05	0.456	0	0	-6.24613	19	25	8	CDS		0	0
hsa-miR-675-5p	NM_002810	PSMD4	TGGTGCGGAGAGGGCCCACAGTG#GCTATGGGCTCCCTGGCCTCCCAGGCCACCAA#((((((((((((((((((.(((.#))).)))))..)))...))))...)).)))).	1111	1143	0.923077	-24	1	9.97539e-07	0.412	0	0	-3.93757	21	32	5	CDS		0	0
hsa-miR-891a-3p	NM_002810	PSMD4	AGTGGCACATGTTTGTTGTGAG#CAGCAGACATTGATGCCAG#..((((((((((((((((....#)))))))))).).))))).	962	981	0.846154	-19	1	0.000158473	0.456	0	0	-4.957	16	19	10	CDS		0	0
hsa-miR-300	NM_002810	PSMD4	TATACAAGGGCAGACTCTCTCT#GGAGCAGAGTTTGGCCA#.......((.((((((((((((#)))).)))))))).)).	937	954	0.846154	-20.5	0	0.00229053	0.426	0	0	-18.3528	14	17	8	CDS		0	0
hsa-miR-892a	NM_002810	PSMD4	CACTGTGTCCTTTCTGCGTAG#TATGCGGAATGGAGACT#....((.(((.(((((((((.#))))))))).))).)).	93	110	1	-19.5	0	0.00657183	0.456	0	0	-13.915	14	17	9	CDS		0	0
hsa-miR-450b-3p	NM_002810	PSMD4	TTGGGATCATTTTGCATCCATA#TGGTGCCAGTGACTTTGAATTTGGAGTAGATCCCAGT#((((((((....(((.((((..#.))))))))))))))).	645	682	0.846154	-17	1	0.000961488	0.456	0	0	-12.6411	15	17	15	CDS		0	0
hsa-miR-874-5p	NM_002810	PSMD4	CGGCCCCACGCACCAGGGTAAGA#TCTCATCTGGTGACAGTGCCTCCTGGGCCC#.((((((((((((((((...(((#)))..))))))).).)))......))))).	550	580	0.846154	-22.8	1	5.11319e-05	0.426	0	0	-3.79332	19	30	7	CDS		0	0
hsa-miR-874-3p	NM_002810	PSMD4	CTGCCCTGGCCCGAGGGACCGA#GTCCCTGCAGGGAGCAGAGTTTGGCCAGGCGGA#(((.(((((((..((((((...#))))))................)))))))))).	927	960	0.923077	-25.9	0	0.000545149	0.426	0	0	-11.6055	16	33	10	CDS		0	0
hsa-miR-888-3p	NM_002810	PSMD4	GACTGACACCTCTTTGGGTGAA#CGTCCCGGAGACCCGGTCGGGAGGGAGGAAGGTGGCAAGATGGTGTTGGA#..((((((((((((((((((..#)).))))))))..............................)))))))).	10	60	0.846154	-18.8	1	3.48285e-05	0.426	0	0	-4.957	18	50	8	5UTR		0	0
hsa-miR-892b	NM_002810	PSMD4	CACTGGCTCCTTTCTGGGTAGA#TGCTGGGTCTTGGTGCCAGTGA#(((((((.((...((.((((..#)))).))....)).))))))).	635	657	0.846154	-22.8	1	0.000179446	0.471	0	0	-13.945	15	22	7	CDS		0	0
hsa-miR-541-5p	NM_002810	PSMD4	AAAGGATTCTGCTGTCGGTCCCACT#GTGGGAAGCCCAGTGGAGGACA#...(..((((((((....((((((.#))))))....))))))))..).	385	407	0.923077	-21.6	0	0.000217355	0.5	0	0	-13.503	15	22	8	CDS		0	0
hsa-miR-889-5p	NM_002810	PSMD4	AATGGCTGTCCGTAGTATGGTC#GGCCCGGCGGGCAGCTG#...((((((((((.....((((#))))..)))))))))).	750	767	1	-21.6	0	1.03043e-07	0.279	0	0	-8.33988	14	17	10	CDS		0	0
hsa-miR-875-5p	NM_002810	PSMD4	TATACCTCAGTTTTATCAGGTG#ATCTGGTGAAACTGGC#......(((((((((((((((.#))))))))))))))).	416	432	0.846154	-18.3	0	0.00399224	0.529	0	0	-15.5666	15	16	15	CDS		0	0
hsa-miR-147b-3p	NM_002810	PSMD4	GTGTGCGGAAATGCTTCTGCT#AGCAAGAGTTTGGCCGCACT#..((((((..(.((((.((((#)))).)))).)..)))))).	848	868	0.846154	-20.3	1	0.00605648	0.471	0	0	-10.6027	15	20	6	CDS		0	0
hsa-miR-744-5p	NM_002810	PSMD4	TGCGGGGCTAGGGCTAACAGCA#TTGTTAGGCCGTCCCGGAG#(.((((((..((.(((((((..#))))))).)))))))).).	1	20	0.846154	-22.6	1	2.65047e-07	0.327	0	0	-8.68928	16	19	8	5UTR	MIRT037698	0	0
hsa-miR-744-3p	NM_002810	PSMD4	CTGTTGCCACTAACCTCAACCT#GGGAGGGAGGAAGGTGGCAAGAT#.(.((((((((..((((..(((#)))...))))..)))))))).).	28	51	0.807692	-21.7	0	0.0383428	0.397	0	0	-9.9868	16	23	8	5UTR		0	0
hsa-miR-885-3p	NM_002810	PSMD4	AGGCAGCGGGGTGTAGTGGATA#CACTGGGCTTCCTGACCTA#((((((.(((((.(((((....#))))).)))))))).))).	864	883	0.923077	-20.8	0	9.6756e-05	0.456	0	0	-6.77039	16	19	8	CDS		0	0
hsa-miR-877-3p	NM_002810	PSMD4	TCCTCTTCTCCCTCCTCCCAG#GGTCGGGAGGGAGGAAGGT#.(((.(((((((((((.((..#))..)))))))))))))).	24	43	1	-24.9	0	0.0634302	0.397	0	0	-7.91236	16	19	14	5UTR		0	0
hsa-miR-887-5p	NM_002810	PSMD4	CTTGGGAGCCCTGTTAGACTC#GAGTTTGGCCGCACTGGGCTTCCT#...((((((((.(((((((((#)))))))))......)))))))).	853	877	0.846154	-22.8	0	0.000334378	0.456	0	0	-9.86134	17	24	9	CDS		0	0
hsa-miR-665	NM_002810	PSMD4	ACCAGGAGGCTGAGGCCCCT#GGTGACAGTGCCTCCTGGG#.(((((((((((..(((...#)))..))..))))))))).	558	577	1	-24.1	1	7.66876e-05	0.441	0	0	-5.9393	14	19	9	CDS		0	0
hsa-miR-873-3p	NM_002810	PSMD4	GGAGACTGATGAGTTCCCGGGA#TCCTGGGCCCAGTTTGGCTGATGCTCTCATCAGTTCTCCG#(((((((((((((..(((((((#)))))))..................))))))))).)))).	570	610	0.923077	-30.1	1	5.52966e-05	0.441	0	0	-5.52986	20	40	9	CDS		0	0
hsa-miR-374b-3p	NM_002810	PSMD4	CTTAGCAGGTTGTATTATCATT#GACGATGCCCTGCTGAA#.((((((((..(((((.((...#)).))))))))))))).	817	834	0.846154	-17	1	0.000539737	0.456	0	0	-7.86061	15	17	13	CDS		0	0
hsa-miR-760	NM_002810	PSMD4	CGGCTCTGGGTCTGTGGGGA#TCCCGGAGACCCGGTCGG#(((((..((((((.(((((.#))))).))))))))))).	12	30	1	-26.2	0	1.21689e-06	0.356	0	0	-8.23906	16	18	11	5UTR		0	0
hsa-miR-216b-5p	NM_002810	PSMD4	AAATCTCTGCAGGCAAATGTGA#CCTGCAGGGAG#...((((((((((.........#)))))))))).	930	941	0.923077	-17.7	0	3.8939e-06	0.441	0	0	-8.33988	10	11	10	CDS		0	0
hsa-miR-920	NM_002810	PSMD4	GGGGAGCTGTGGAAGCAGTA#TGCTCTCATCAGTTCTCCG#((((((((((((.((((...#)))).))).))))))))).	591	610	1	-22.2	1	5.52966e-05	0.441	0	0	-5.22671	16	19	9	CDS		0	0
hsa-miR-921	NM_002810	PSMD4	CTAGTGAGGGACAGAACCAGGATTC#GAACCGGTTCTCATCTGGTGACAGTGCCTCCTGGG#((((.((((.((((((((.((.(((#)))))))))))............)).)))))))).	542	577	0.846154	-22.2	0	7.66876e-05	0.441	0	0	-9.29912	21	35	11	CDS		0	0
hsa-miR-922	NM_002810	PSMD4	GCAGCAGAGAATAGGACTACGTC#TTCTGCTGCT#(((((((((..............#))))))))).	771	781	1	-15.6	1	2.27925e-08	0.324	0	0	-14.4661	9	10	9	CDS		0	0
hsa-miR-924	NM_002810	PSMD4	AGAGTCTTGTGATGTCTTGC#GCAAGAATCACAAGATGCG#.(.((((((((((.((((((#)))))))))))))))).).	353	372	1	-21	0	0.0603189	0.456	0	0	-6.2077	17	19	16	CDS		0	0
hsa-miR-509-3-5p	NM_002810	PSMD4	TACTGCAGACGTGGCAATCATG#CGGGATTGCTACGACTGGGA#...(.(((.((((((((((.((#)).)))))))))).))).).	786	806	0.923077	-19	0	0.0348574	0.412	0	0	-11.69	16	20	10	CDS		0	0
hsa-miR-935	NM_002810	PSMD4	CCAGTTACCGCTTCCGCTACCGC#GCTCTCATCAGTTCTCCGATTTTGGCTGGTGAAGGTGGTGCCATGCTGGG#(((((((((((((.((((((((.#.))).))))).))))))))....))))).	592	642	0.923077	-24.8	1	9.46111e-05	0.485	0	0	-4.79441	21	29	8	CDS		0	0
hsa-miR-937-5p	NM_002810	PSMD4	GTGAGTCAGGGTGGGGCTGG#CCAGTGCTGATCCTGAGCTGGCC#((.(((((((((((.(((((#))))).)).))))))).)).)).	677	700	0.884615	-23.9	0	0.00298206	0.485	0	0	-6.23056	18	23	7	CDS		0	0
hsa-miR-937-3p	NM_002810	PSMD4	ATCCGCGCTCTGACTCTCTGCC#GTCCCTGCAGGGAGCAGAGTTTGGCCAGGCGGAA#.(((((((((((.((((((((.#.))))))))))))))........))))).	927	961	0.923077	-29.8	1	0.000357306	0.441	0	0	-5.08246	19	29	14	CDS		0	0
hsa-miR-939-5p	NM_002810	PSMD4	TGGGGAGCTGAGGCTCTGGGGGTG#GCCTCCTGGGCCCAGTTTGGCTGATGCTCTCATCAGTTCTCCGA#((((((((((((((((.((((((.#)))))).)))))....................))))))))))).	567	611	0.846154	-33.2	1	4.56267e-05	0.441	0	0	-3.93757	22	44	11	CDS		0	0
hsa-miR-939-3p	NM_002810	PSMD4	CCCTGGGCCTCTGCTCCCCAG#TGCAGATGTCCCTGCAGGGAGCAGAGTTTGGCCAGGCGG#((((((.((((((((((((((#.)))..))))))))))...).))))).).	920	959	0.923077	-31.5	0	0.000459527	0.426	0	0	-5.48126	20	29	10	CDS		0	0
hsa-miR-941	NM_002810	PSMD4	CACCCGGCTGTGTGCACATGTGC#AGGTGGTGCCATGCTGGGTC#.(((((((.(((.((((((.(..#).))).))))))))))))).	624	644	1	-20.6	1	0.000373018	0.485	0	0	-6.13885	17	20	13	CDS		0	0
hsa-miR-943	NM_002810	PSMD4	CTGACTGTTGCCGTCCTCCAG#TGGAAGAGCAGCGGCAGCGGCAGG#(((.(((((((((((.((((.#)))).)....))))))))))))).	719	743	0.846154	-24.1	0	0.000421992	0.324	0	0	-7.20265	18	24	13	CDS		0	0
hsa-miR-1178-5p	NM_002810	PSMD4	CAGGGTCAGCTGAGCATG#GTGCTGATCCTGAGCTGGCCTTGG#(((((((((((.((....#.)).))))))))))).	680	704	1	-22.5	1	0.000240267	0.441	0	0	-8.25288	13	16	11	CDS		0	0
hsa-miR-1178-3p	NM_002810	PSMD4	TTGCTCACTGTTCTTCCCTAG#AGGGAGGAAGGTGGCAAG#((((.((((.(((((((((..#))))))))))))))))).	31	49	0.923077	-22.6	0	0.150185	0.397	0	0	-9.29912	17	18	17	5UTR		0	0
hsa-miR-1179	NM_002810	PSMD4	AAGCATTCTTTCATTGGTTGG#TTGGCTGGTGAAGGTGGTGCC#..(((((((((((((((((((#)))))))))))))).))))).	613	634	0.846154	-16.5	1	6.26331e-05	0.471	0	0	-4.957	19	21	14	CDS		0	0
hsa-miR-1180-5p	NM_002810	PSMD4	GGACCCACCCGGCCGGGAATA#TGTTAGGCCGTCCCGGAGACCCGGTCGGGAGGGA#...(((.((((((((((....#.)))))))))).))).	2	36	1	-29.1	0	0.00011897	0.385	0	0	-8.05823	13	16	10	5UTR		0	0
hsa-miR-1180-3p	NM_002810	PSMD4	TTTCCGGCTCGCGTGGGTGTGT#GGGCATCCGCGTGGCCC#.....(((.(((((((((((.(#).)))))))))))))).	312	329	0.846154	-24.4	0	7.31362e-06	0.382	0	0	-14.722	15	17	14	CDS		0	0
hsa-miR-1181	NM_002810	PSMD4	CCGTCGCCGCCACCCGAGCCG#GGCCGTCCCGGAGACCCGGTCGGGAGGGAGGAAGGTGGCAAGATGGT#(((((((((((.(((((.(((#.)))))))).........))))))..))))).	7	54	1	-26.4	1	0.00348494	0.412	0	0	-7.28438	19	32	8	5UTR		0	0
hsa-miR-1182	NM_002810	PSMD4	GAGGGTCTTGGGAGGGATGTGAC#TCTCATCTGGTGACAGTGCCTCCTGGGCCCA#..(((((.(((((((.((((.((#.)).))).).)))))))))))).	550	581	1	-25.1	0	0.000115864	0.426	0	0	-7.50368	18	23	12	CDS		0	0
hsa-miR-1183	NM_002810	PSMD4	CACTGTAGGTGATGGTGAGAGTGGGCA#TGCCTCCTGGGCCCAGTTTGGCTGATGCTCTCATCAGTTCTCCGATTTTGGCTGGTGAAGGTGG#((((...((.((((((((((((((((.#.))))............))))))))))..)).))................)))).	566	630	0.846154	-25.1	0	1.92318e-05	0.456	0	0	-12.7438	22	55	10	CDS		0	0
hsa-miR-1184	NM_002810	PSMD4	CCTGCAGCGACTTGATGGCTTCC#GGAGGCCCGGCGGGCAGCTGCAGC#.(((((((..((((..(((((((#)))))))...))))..))))))).	747	771	0.923077	-28.7	1	5.33997e-09	0.294	0	0	-7.06072	18	24	7	CDS		0	0
hsa-miR-1225-5p	NM_002810	PSMD4	GTGGGTACGGCCCAGTGGGGGG#CCCCAGACACTGGCCGTATCCT#..((((((((.((((((.((((#))))...)))))))))))))).	242	264	0.969231	-31.5	1	0.00369128	0.441	0	0	-7.78178	18	22	14	CDS		0	0
hsa-miR-1225-3p	NM_002810	PSMD4	TGAGCCCCTGTGCCGCCCCCAG#GGCCGCACTGGGCTTC#.((((((..((((.(((.....#))).)))).)))))).	859	875	0.923077	-22.5	1	2.15013e-05	0.456	0	0	-8.02019	13	16	6	CDS		0	0
hsa-miR-1226-3p	NM_002810	PSMD4	TCACCAGCCCTGTGTTCCCTAG#GGAATATAGGGTTAGATGTGTGT#.(((((((((((((((((....#))))))))))))....)).))).	1235	1258	0.923077	-21.3	1	0.000278114	0.603	0	0	-3.79332	17	23	12	3UTR		0	0
hsa-miR-1227-5p	NM_002810	PSMD4	GTGGGGCCAGGCGGTGG#CATCCGCGTGGCCCA#...((((((.((((((.#)).)))).)))))).	315	330	0.923077	-25	0	2.4569e-05	0.382	0	0	-7.75705	12	15	6	CDS		0	0
hsa-miR-1227-3p	NM_002810	PSMD4	CGTGCCACCCTTTTCCCCAG#CTGGAGGGAAAGGGTAGCTGAGTCTGCTTAGGGGACTGCATGGGAAGCACGG#((((((((((((((((((((#)))).)))))))))).).............................))))).	1185	1237	0.923077	-25.4	1	0.010928	0.529	0	0	-3.93757	20	52	10	3UTR		0	0
hsa-miR-1228-5p	NM_002810	PSMD4	GTGGGCGGGGGCAGGTGTGTG#CAGACACTGGCCGTATCCTGTCCAA#.(((((((((((.(((((.((#)).))))).)))....)))))))).	245	270	0.923077	-25.7	1	0.00827259	0.441	0	0	-5.08246	18	25	8	CDS		0	0
hsa-miR-1228-3p	NM_002810	PSMD4	TCACACCTGCCTCGCCCCCC#GGAGACCCGGTCGGGAGGGAGGAAGGTGG#...(((((.((((.((.(((#.))).)))))).))))).	16	45	0.846154	-23.2	0	0.0786939	0.382	0	0	-8.42777	14	18	6	5UTR		0	0
hsa-miR-1229-5p	NM_002810	PSMD4	GTGGGTAGGGTTTGGGGGAGAGCG#GCTAATGACTGTGAAGTGCTGACCACACTCACCCCAGACACTGGCCGT#.(((.(((.(((((((((((((((#.)))).......))).)))))))).))).))).	211	259	1	-26.3	0	0.0019119	0.456	0	0	-8.96875	21	33	8	CDS		0	0
hsa-miR-1229-3p	NM_002810	PSMD4	CTCTCACCACTGCCCTCCCACAG#TTGTGGGAAGCCCAGTGGAGGACAATGAGAA#.(((((((((((..(((((((((#)))))))).)..)))))).......))))).	383	414	0.923077	-24.9	1	0.00516844	0.485	0	0	-5.9393	20	31	8	CDS		0	0
hsa-miR-1231	NM_002810	PSMD4	GTGTCTGGGCGGACAGCTGC#GTAGCTGAGTCTGCTTAGGGGACTGCATGGGAAGCACG#((((((((((((((((((((#))))))..))))))))))...............)))).	1198	1236	1	-23.5	1	0.00883756	0.515	0	0	-3.93757	20	38	10	3UTR		0	0
hsa-miR-1233-5p	NM_002810	PSMD4	AGTGGGAGGCCAGGGCACGGCA#CCCTGGCCTCCCAG#..(((((((((((((.......#))))))))))))).	1121	1135	1	-30.6	1	6.59964e-07	0.426	0	0	-5.19005	13	14	13	CDS		0	0
hsa-miR-1233-3p	NM_002810	PSMD4	TGAGCCCTGTCCTCCCGCAG#GAGGGAGGAAGGTGGCA#...(((((.(((((((.(..#).))))))).)).))).	30	47	0.846154	-22.4	0	0.121144	0.382	0	0	-7.57093	13	17	7	5UTR		0	0
hsa-miR-1236-3p	NM_002810	PSMD4	CCTCTTCCCCTTGTCTCTCCAG#CTGGCTAAACGCCTCAAGAAGGAGAAAGTAAATGTTGACATTATCAATTTTGGGGAAGAGGA#((((((((((.(((((((((..#.)))))...........))))...........)))))))))).	427	489	0.846154	-26.6	1	0.0148468	0.603	0	0	-6.76235	19	43	10	CDS		0	0
hsa-miR-1237-5p	NM_002810	PSMD4	CGGGGGCGGGGCCGAAGCGCG#GCCATTCGAAATGCTATGGGCTCCCTGGCCTCCC#.((((((((((((.(((((..#.)))).).))))))...)))))).	1099	1133	0.846154	-26.5	1	9.86565e-07	0.426	0	0	-4.65016	17	24	6	CDS		0	0
hsa-miR-1237-3p	NM_002810	PSMD4	TCCTTCTGCTCCGTCCCCCAG#TGGGCTCCCTGGCCTCCCAGGCCACCAAGGACGGCAAGAAGGAC#(((((((...((((((((((.#))))........................))))))..))))))).	1115	1159	0.846154	-23.7	1	0.0324533	0.426	0	0	-8.55011	17	44	7	CDS		0	0
hsa-miR-1238-5p	NM_002810	PSMD4	GTGAGTGGGAGCCCCAGTGTGTG#CACACTGGCTAATGACTGTGAAGTGCTGACCACACTCACC#(((((((((((((((((((((..#))))))))..............).)))..)).))))))).	204	244	0.923077	-25.7	1	0.00906181	0.456	0	0	-3.93757	21	40	8	CDS		0	0
hsa-miR-1238-3p	NM_002810	PSMD4	CTTCCTCGTCTGTCTGCCCC#GGAAGAGCAGCGGCAGCGGCAGGAGGAGGA#(((((((.((((.(((((..#.)))))))).).))))))).	720	750	0.846154	-25	1	0.0175698	0.338	0	0	-7.54034	16	20	8	CDS		0	0
hsa-miR-1200	NM_002810	PSMD4	CTCCTGAGCCATTCTGAGCCTC#GGGAGCAGAGTTTGGCCAGGCGG#(.((((.(((((((((..(((.#)))..)))))..)))))))).).	936	959	1	-22.7	0	0.000459527	0.426	0	0	-6.64494	17	23	8	CDS		0	0
hsa-miR-1202	NM_002810	PSMD4	GTGCCAGCTGCAGTGGGGGAG#TTCTCCGATTTTGGCTGGTG#..((((((((.(((.((((((#)))))).))).)))))))).	603	623	1	-22.3	1	0.00219769	0.441	0	0	-8.51722	17	20	8	CDS		0	0
hsa-miR-1203	NM_002810	PSMD4	CCCGGAGCCAGGATGCAGCTC#GGGCAAGATCACCTTCTGCACGGGCATCCGCGTGGCCCATCTGGCTCTGA#..((((((((((((((.((((#.))))....))))......)))))))))).	291	341	0.923077	-22.1	1	0.000908642	0.412	0	0	-4.957	18	30	10	CDS		0	0
hsa-miR-663b	NM_002810	PSMD4	GGTGGCCCGGCCGTGCCTGAGG#GGGCTCCCTGGCCTCCCAGGCCACCA#(((((((.(((((.((((....#)))).)...)))).....))))))).	1116	1142	0.923077	-26.7	1	3.62941e-07	0.426	0	0	-7.10805	16	26	7	CDS		0	0
hsa-miR-1204	NM_002810	PSMD4	TCGTGGCCTGGTCTCCATTAT#GGAGACCCGGTCGGGAG#((.(((((.(((((((.....#))))))).))))).)).	16	33	0.923077	-25.6	0	6.86729e-05	0.387	0	0	-6.5515	14	17	7	5UTR		0	0
hsa-miR-1205	NM_002810	PSMD4	TCTGCAGGGTTTGCTTTGAG#CAGGCTGCAGGCCCAGCAGGA#(((((.((((((((......#.)))))))).))))).	120	141	1	-21.3	0	3.76342e-05	0.5	0	0	-6.80703	13	16	8	CDS		0	0
hsa-miR-1206	NM_002810	PSMD4	TGTTCATGTAGATGTTTAAGC#GCTTAGGGGACTGCATGGGA#..(((((((((.(.(((((((#))))))).).))))))))).	1210	1230	0.807692	-16.7	1	0.0254734	0.5	0	0	-9.16064	17	20	9	3UTR		0	0
hsa-miR-1207-5p	NM_002810	PSMD4	TGGCAGGGAGGCTGGGAGGGG#CCCAACAATGAAGCCATTCGAAATGCTATGGGCTCCCTGGCCTCCCAGGCCAC#((((.(((((((((((((...#.))))).))))))))..)))).	1087	1140	0.923077	-33.6	0	1.49032e-07	0.412	0	0	-8.05661	17	22	8	CDS		0	0
hsa-miR-548e-5p	NM_002810	PSMD4	CAAAAGCAATCGCGGTTTTTGC#GCAGCTGCAGCTTCTGCTGCTGAGGCCGGGATTGCTA#....(((((((.(((((((.((#.)).))))))).))))))).	760	797	0.846154	-23.5	0	0.000958699	0.382	0	0	-12.8934	16	20	7	CDS		0	0
hsa-miR-548j-5p	NM_002810	PSMD4	AAAAGTAATTGCGGTCTTTGGT#GCCCGGCGGGCAGCTGCAGCTTCTGCTGCTGAGGCCGGGATTGCTA#...(((((((.(((((((.(((#.)))...))))))).))))))).	751	797	0.846154	-20.4	0	0.000958699	0.382	0	0	-9.33931	17	23	7	CDS		0	0
hsa-miR-1287-5p	NM_002810	PSMD4	TGCTGGATCAGTGGTTCGAGTC#GACATTGATGCCAGCTCAGCTATGGACACATCTGAGCCAGCC#.(((((.((((((((((((((.#.))).))))).)).)))).))))).	967	1009	0.846154	-21.7	0	9.39478e-06	0.485	0	0	-5.33701	19	25	5	CDS		0	0
hsa-miR-1289	NM_002810	PSMD4	TGGAGTCCAGGAATCTGCATTTT#AAGATGGAACCGGTTCTCATCTGGTGACAGTGCCTCCTGGGCCCAG#(((.((((((((..(((((((..#.)))).)))....))))))))))).	536	582	0.942308	-22.8	0	0.000117944	0.441	0	0	-9.11557	18	25	11	CDS		0	0
hsa-miR-1293	NM_002810	PSMD4	TGGGTGGTCTGGAGATTTGTGC#GCCATTCGAAATGCTATGGGCTCCCTGGCCTCCCAGGCCACCA#..((((((((((.((.......#.)))))))))))).	1099	1142	0.923077	-21.9	1	3.62941e-07	0.426	0	0	-6.47918	12	14	12	CDS		0	0
hsa-miR-1294	NM_002810	PSMD4	TGTGAGGTTGGCATTGTTGTCT#AGACATTGATGCCAGCTCAGCT#.((..(((((((((((.(((((#))))).)))))))))))..)).	966	988	0.923077	-23.5	0	5.77211e-06	0.426	0	0	-10.9444	18	22	11	CDS		0	0
hsa-miR-1303	NM_002810	PSMD4	TTTAGAGACGGGGTCTTGCTCT#GGATGATTACGACGTGATGCAGGACCCCGAGTTCCTTCAGAGTGTCCTAGAG#(((((.(((((((((((((((.#.)).))))))))))...............)))))))).	1017	1069	1	-24.8	0	0.00563609	0.456	0	0	-5.83853	20	38	10	CDS		0	0
hsa-miR-1304-3p	NM_002810	PSMD4	TCTCACTGTAGCCTCGAACCCC#GGGTCTTGGTGCCAGTGAC#..((((((..(((..(.((((.#)))))..)))..)))))).	639	658	0.884615	-19.4	1	0.000927465	0.471	0	0	-8.84819	14	19	6	CDS		0	0
hsa-miR-1245a	NM_002810	PSMD4	AAGTGATCTAAAGGCCTACAT#GTGGGCCTTATCACA#..(((((...(((((((((..#)))))))))))))).	193	208	0.923077	-21	0	0.000263983	0.456	0	0	-9.56953	14	15	14	CDS		0	0
hsa-miR-1248	NM_002810	PSMD4	ACCTTCTTGTATAAGCACTGTGCTAAA#AGCCCAGTGGAGGACAATGAGAAGGA#.(((((((((.....(((((.(((...#))).))))).......))))))))).	391	417	0.846154	-20.2	1	0.00657133	0.485	0	0	-12.8463	17	26	9	CDS		0	0
hsa-miR-1249-5p	NM_002810	PSMD4	AGGAGGGAGGAGATGGGCCAAGTT#AGCTTGGCAACTTTTTTTCCTTTTTT#(((((((((((((.(.((((((((#))))))))..).))))))))))))).	1285	1311	0.846154	-23.1	1	0.593692	0.681	0	0	-5.02746	22	26	13	3UTR		0	0
hsa-miR-1249-3p	NM_002810	PSMD4	ACGCCCTTCCCCCCCTTCTTCA#GAAGGAGGAAGACAAGAAGTGAGACTGGAGGGAAAGGGTA#..(((((((((((((((((((.#))))))))..................)).))))).)))).	1161	1201	0.923077	-26.1	1	0.0446013	0.471	0	0	-4.957	19	40	8	CDS		0	0
hsa-miR-1250-5p	NM_002810	PSMD4	ACGGTGCTGGATGTGGCCTTT#AAGGGCAAGATCACCTTCTGCACGGGCATCCGCGTGGCCCATCTGGCTCTGAAGCACCGA#.((((((((((((.((((...#.)))))))))........))))))).	289	349	0.923077	-25.2	1	0.0014025	0.426	0	0	-4.65016	16	26	9	CDS		0	0
hsa-miR-1250-3p	NM_002810	PSMD4	ACATTTTCCAGCCCATTCA#GGGAGGGAGGAAGGTGG#.((((((((..(((.(((.#))).))).)))))))).	28	45	1	-16.3	1	0.0786939	0.382	0	0	-8.59606	14	17	8	5UTR		0	0
hsa-miR-1251-3p	NM_002810	PSMD4	CGCTTTGCTCAGCCAGTGTAG#ACACTGGCTAATGACTGTGAAGTGC#(((((((((((((((((((..#)))))))))...))..)))))))).	205	230	0.923077	-21.8	1	9.8278e-05	0.441	0	0	-3.93757	19	25	9	CDS		0	0
hsa-miR-1256	NM_002810	PSMD4	AGGCATTGACTTCTCACTAGCT#GGCTGGTGAAGGTGGTGCCA#.((((((.((((.(((((((((#))))))))))))))))))).	615	635	0.923077	-24.2	1	5.50241e-05	0.485	0	0	-7.39609	19	20	19	CDS		0	0
hsa-miR-1258	NM_002810	PSMD4	AGTTAGGATTAGGTCGTGGAA#TCCCAGTGCTGATCCTGAGCTG#((((((((((((..(..(((.#)))..)..)))))))))).)).	675	697	0.923077	-17.2	1	0.00180754	0.515	0	0	-6.31659	16	22	10	CDS		0	0
hsa-miR-1260a	NM_002810	PSMD4	ATCCCACCTCTGCCACCA#GGTGGCAAGATGGTGTTGGAA#.((((((((((((((((.#))))))).)).))))..))).	40	61	0.846154	-23.8	1	3.45806e-05	0.441	0	0	-3.79332	16	21	7	5UTR		0	0
hsa-miR-1262	NM_002810	PSMD4	ATGGGTGAATTTGTAGAAGGAT#CCTTCTGCACGGGCATCCGC#.((((((..(.(((((((((..#))))))))).)..)))))).	302	322	1	-21.1	1	3.80424e-05	0.382	0	0	-9.98812	16	20	9	CDS		0	0
hsa-miR-548m	NM_002810	PSMD4	CAAAGGTATTTGTGGTTTTTG#CAAGAATCACAAGATGCGCATCATTGCCTTTGT#(((((((((((((((((((((#)))))))))))))...........)))))))).	354	387	0.846154	-19.9	1	3.81019e-07	0.5	0	0	-3.93757	21	33	13	CDS		0	0
hsa-miR-1265	NM_002810	PSMD4	CAGGATGTGGTCAAGTGTTGTT#GACCACACTCACCCCAGACACTGGCCGTATCCTGT#((((((((((((.((((((...#.)))))))))))))))))).	231	266	1	-24.1	1	0.00295165	0.426	0	0	-5.22671	18	20	18	CDS		0	0
hsa-miR-1266-3p	NM_002810	PSMD4	CCCTGTTCTATGCCCTGAGGGA#CCCTTCGTGTATCTATGGAAGAGCAGCGGCAGCGGCAGGAGGAGGA#.(((.((((.(((((((((((.#)))).........................))).)))))))).))).	704	750	0.846154	-21.3	0	0.0175698	0.338	0	0	-9.15487	18	46	8	CDS		0	0
hsa-miR-1267	NM_002810	PSMD4	CCTGTTGAAGTGTAATCCCCA#GGGGACTGCATGGGAAGCACGGA#((((((...(((((.(((((.#))))).)))))....)))).)).	1215	1238	0.923077	-20.8	0	0.0271372	0.544	0	0	-9.58674	16	23	5	3UTR		0	0
hsa-miR-1268a	NM_002810	PSMD4	CGGGCGTGGTGGTGGGGG#CCCACCAGGCTGCAGGCCCA#.(((((((((((((((..#))))))..)))))..)))).	115	135	0.846154	-23.6	1	1.71158e-05	0.471	0	0	-3.79332	15	20	6	CDS		0	0
hsa-miR-1269a	NM_002810	PSMD4	CTGGACTGAGCCGTGCTACTGG#CAGGGAGCAGAGTTTGGCCAGG#((((.((((((..((((.(((.#)))..))))..)))))))))).	934	956	0.923077	-21.5	0	0.00167976	0.426	0	0	-12.6925	17	22	10	CDS		0	0
hsa-miR-1272	NM_002810	PSMD4	GATGATGATGGCAGCAAATTCTGAAA#CAGGATGCTGTCAACATAGTTTGTCATTC#((((((((((((((((..(((((...#))))))))))))).......)))))))).	136	165	0.923077	-19.3	1	0.109521	0.471	0	0	-3.93757	21	29	13	CDS		0	0
hsa-miR-548h-5p	NM_002810	PSMD4	AAAAGTAATCGCGGTTTTTGTC#GGCAGCTGCAGCTTCTGCTGCTGAGGCCGGGATTGCTA#...(((((((.(((((((.((.#.)).))))))).))))))).	759	797	0.807692	-20.6	0	0.000958699	0.382	0	0	-9.33931	16	20	7	CDS		0	0
hsa-miR-1275	NM_002810	PSMD4	GTGGGGGAGAGGCTGTC#GACAGCCTTTGTAAACACG#(((..(.((((((((((#)))))))))).)...))).	507	526	1	-20.5	0	0.00364147	0.544	0	0	-12.6323	14	19	10	CDS		0	0
hsa-miR-302e	NM_002810	PSMD4	TAAGTGCTTCCATGCTT#GCATGGGAAGCACG#...((((((((((((..#)))))).)))))).	1222	1236	1	-19.8	0	0.00883756	0.515	0	0	-6.74759	12	14	6	3UTR		0	0
hsa-miR-548i	NM_002810	PSMD4	AAAAGTAATTGCGGATTTTGCC#GGCGGAATCAGCAGACA#....((..((((.(((((((((#))))))))).)))))).	954	971	0.846154	-15.7	0	0.00359263	0.456	0	0	-14.693	15	17	9	CDS		0	0
hsa-miR-1281	NM_002810	PSMD4	TCGCCTCCTCCTCTCCC#GGGAGGGAGGAAGGTGGC#(((((((((((.(((((#))))))))))).))))).	28	46	0.865385	-27	1	0.0872736	0.368	0	0	-7.28438	16	18	11	5UTR		0	0
hsa-miR-1284	NM_002810	PSMD4	TCTATACAGACCCTGGCTTTTC#GGGAGGAAGGTGGCAAGATGGTGTTGGAAAGCACTATGGTGTGTGTGGAC#((((((((.(((...(((((((#.))))))).....))).)))))))).	32	82	1	-21.7	1	9.84586e-05	0.529	0	0	-7.87538	18	26	8	5UTR		0	0
hsa-miR-1288-3p	NM_002810	PSMD4	TGGACTGCCCTGATCTGGAGA#CTCCCAGGTGTGGATCCC#.(((((((((((....((((.#)))))))).)))).))).	1072	1090	0.846154	-17.4	1	0.000556563	0.5	0	0	-6.90779	15	18	8	CDS		0	0
hsa-miR-1292-5p	NM_002810	PSMD4	TGGGAACGGGTTCCGGCAGACGCTG#GGCAAAGATGGAACCGGTTCTCAT#(((((((.(((((((......(((.#))).....))))))).))))))).	532	556	0.923077	-24.9	1	0.000386186	0.485	0	0	-6.48426	17	24	7	CDS		0	0
hsa-miR-1255b-2-3p	NM_002810	PSMD4	AACCACTTTCTTTGCTCATCCA#GGCCGTCCCGGAGACCCGGTCGGGAGGGAGGAAGGTGGC#..(((((((((((.(((..((.#.))....))).))))))))))).	7	46	0.923077	-23.5	1	0.0872736	0.368	0	0	-5.81384	16	23	11	5UTR		0	0
hsa-miR-1306-5p	NM_002810	PSMD4	CCACCTCCCCTGCAAACGTCCA#TGGAAGAGCAGCGGCAGCGGCAGGAGGAGGAGGC#((.((((((((((....(((..#.)))....))))).))))).)).	719	753	0.923077	-23.8	0	0.00124176	0.324	0	0	-7.32045	15	23	5	CDS		0	0
hsa-miR-1306-3p	NM_002810	PSMD4	ACGTTGGCTCTGGTGGTG#ACACATCTGAGCCAGCC#..((((((((.((((((.#)).)))).)))))))).	992	1009	1	-19.9	1	9.39478e-06	0.485	0	0	-7.78178	14	17	8	CDS		0	0
hsa-miR-1307-5p	NM_002810	PSMD4	TCGACCGGACCTCGACCGGCT#CCGGAGACCCGGTCGGG#((((((((...((..((((..#)))).)).)))))))).	14	31	0.846154	-21.3	1	1.86672e-05	0.367	0	0	-10.6535	14	17	8	5UTR		0	0
hsa-miR-1307-3p	NM_002810	PSMD4	ACTCGGCGTGGCGTCGGTCGTG#TGGTGAAGGTGGTGCCATGCTGGGT#((((((((((((((((.(....#.).))))))))))))))))	618	643	0.846154	-23.6	1	0.000136998	0.485	0	0	-3.93757	17	19	16	CDS		0	0
hsa-miR-513b-3p	NM_002810	PSMD4	AAATGTCACCTTTTTGAGAGGA#CGCCTCAAGAAGGAGAAAGTAAATGTTGACATTA#.(((((((((((((((((..(.#)..)))))))))).............))))))).	436	470	0.846154	-18.8	1	0.0425142	0.603	0	0	-3.79332	18	34	10	CDS		0	0
hsa-miR-1470	NM_002810	PSMD4	GCCCTCCGCCCGTGCACCCCG#GGGGACTGCATGGGAAGCACGGAATATAGGGTT#((((((((((((((((((((.#))))..)))))))).....)))).....)))).	1215	1248	1	-29.5	1	0.00628862	0.544	0	0	-3.93757	20	33	8	3UTR		0	0
hsa-miR-1471	NM_002810	PSMD4	GCCCGCGTGTGGAGCCAGGTGT#GCACGGGCATCCGCGTGGCCCATCTGGCTCTGAAGCACCGACAAGGCA#(((((.(((((((((((((((.#.)))))))))))...))))))....))).	308	356	1	-28.7	0	0.00553423	0.456	0	0	-5.83853	20	29	11	CDS		0	0
hsa-miR-1538	NM_002810	PSMD4	CGGCCCGGGCTGCTGCTGTTCCT#GGTGACAGTGCCTCCTGGGCCC#.((((((((..((.((((((((.#)).))))))))..)))))))).	558	580	1	-29.3	1	5.11319e-05	0.426	0	0	-8.71745	18	22	8	CDS		0	0
hsa-miR-320d	NM_002810	PSMD4	AAAAGCTGGGTTGAGAGGA#TTCTCATCTGGTGACAGTGCCTCCTGGGCCCAGTTTG#..((((((((((.(((((.#.)))).).)))))))))).	549	586	1	-22.4	1	0.00582864	0.471	0	0	-6.24613	15	19	10	CDS		0	0
hsa-miR-1825	NM_002810	PSMD4	TCCAGTGCCCTCCTCTCC#GGAGGGAAAGGGTAGCTGA#..(((((((((.((((((#))))))..)))))).))).	1187	1206	0.923077	-20.6	1	0.00283774	0.456	0	0	-8.3038	15	19	6	3UTR		0	0
hsa-miR-1908-5p	NM_002810	PSMD4	CGGCGGGGACGGCGATTGGTC#GGCCGTATCCTGTCCAAGCTA#.(((..((((((.((((((((#))))).)))))))))..))).	253	274	1	-23	0	0.0598892	0.456	0	0	-11.1025	17	21	9	CDS		0	0
hsa-miR-1908-3p	NM_002810	PSMD4	CCGGCCGCCGGCTCCGCCCCG#CGGGAGGGAGGAAGGTGGCA#...((((((..((((..((((#))))..))))...)))))).	27	47	0.846154	-27.7	0	0.121144	0.382	0	0	-10.8149	14	20	6	5UTR		0	0
hsa-miR-1909-3p	NM_002810	PSMD4	CGCAGGGGCCGGGTGCTCACCG#GGAGGAGGCCCGGCGGGCAGCTGCA#.((((..(((((((.(((.((.#))..))))))))))......)))).	744	769	0.846154	-26.6	0	1.21441e-07	0.279	0	0	-7.97342	16	25	10	CDS		0	0
hsa-miR-1910-5p	NM_002810	PSMD4	CCAGTCCTGTGCCTGCCGCCT#AGGCTGCAGGCCCAGCAGGATGCTGT#.(((((((((((((((.((((#)))).))))))...)))))..)))).	121	147	0.846154	-28.7	1	7.08015e-05	0.471	0	0	-3.79332	19	26	6	CDS		0	0
hsa-miR-1910-3p	NM_002810	PSMD4	GAGGCAGAAGCAGGATGACA#TCCTTTTTTGCTTCA#((((((((((.((((.....#)))))))))))))).	1302	1317	0.846154	-17	1	0.342218	0.732	0	0	-6.9954	14	15	14	3UTR		0	0
hsa-miR-1911-5p	NM_002810	PSMD4	TGAGTACCGCCATGTCTGTTGGG#CCCCAGACACTGGCCGTATC#...((((.((((((((((..(((#))))))))).)))).)))).	242	262	1	-21.3	0	0.00168114	0.456	0	0	-8.82818	17	20	9	CDS		0	0
hsa-miR-1911-3p	NM_002810	PSMD4	CACCAGGCATTGTGGTCTCC#GGAAGCCCAGTGGAGGACAATGAGAAGGATCTGGTGA#((((((((((((.(((.(((#))).)))))))).................))))))).	388	425	0.846154	-19.6	1	0.00647374	0.5	0	0	-5.22671	18	37	8	CDS		0	0
hsa-miR-1912-5p	NM_002810	PSMD4	CTCATTGCATGGGCTGTGTATA#ATGCCAGCTCAGCTATGGA#.((((.((.(((((((.((((.#))))))))))))).)))).	974	993	0.884615	-19.2	0	9.32515e-06	0.441	0	0	-6.75067	17	19	13	CDS		0	0
hsa-miR-1913	NM_002810	PSMD4	TCTGCCCCCTCCGCTGCTGCCA#GGCAGCGGCAGGAGGAGGAGGCCCGGCGGGCAGC#.((((((((((((((((((((.#))))))))).)))))............)))))).	731	765	0.846154	-38.1	1	4.89634e-07	0.265	0	0	-3.79332	20	34	9	CDS		0	0
hsa-miR-1914-5p	NM_002810	PSMD4	CCCTGTGCCCGGCCCACTTCTG#CGGAGACCCGGTCGGGAGGGA#((((...(((((((...(((((#)))))....))))))))))).	15	36	0.923077	-21.4	0	0.00011897	0.385	0	0	-12.4698	16	21	11	5UTR		0	0
hsa-miR-1914-3p	NM_002810	PSMD4	GGAGGGGTCCCGCACTGGGAGG#CCTCCCAGGTGTGGATCCCAACA#(..((((((((((.((((((((#))))))))))).)))))))..).	1071	1094	1	-34.6	0	0.00100208	0.485	0	0	-7.51563	19	23	11	CDS		0	0
hsa-miR-1915-5p	NM_002810	PSMD4	ACCTTGCCTTGCTGCCCGGGCC#GGCCCGGCGGGCAGCTGCAGCTTCTGCTGCTGAGGCCGGGA#.(((.(((((((((((((((((#)))))...)))))))................))))).))).	750	791	0.846154	-33.1	0	0.000216103	0.353	0	0	-7.91236	20	41	7	CDS		0	0
hsa-miR-1973	NM_002810	PSMD4	ACCGTGCAAAGGTAGCATA#GCTACATACTGTCCAACCCAAGGGCAAGATCACCTTCTGCACGGG#.((((((((((((......#.))))).))))))).	270	315	1	-18.9	1	0.000223847	0.397	0	0	-5.61866	12	15	7	CDS		0	0
hsa-miR-1976	NM_002810	PSMD4	CCTCCTGCCCTCCTTGCTGT#GCCCTTCGTGTATCTATGGAAGAGCAGCGGCAGCGGCAGGAGGA#(((((((((((((..(((((#.))))))).)).))))))))).	703	747	0.923077	-29.6	1	0.0040886	0.338	0	0	-5.52986	18	22	9	CDS		0	0
hsa-miR-2110	NM_002810	PSMD4	TTGGGGAAACGGCCGCTGAGTG#GCTCCCTGGCCTCCCAGG#((((((....(((((..((((.#))))..))))))))))).	1118	1136	0.846154	-19.1	0	2.38104e-07	0.426	0	0	-10.3268	15	18	11	CDS		0	0
hsa-miR-2114-5p	NM_002810	PSMD4	TAGTCCCTTCCTTGAAGCGGTC#GGCCGTCCCGGAGACCCGGTCGGGAGGGAGGAAGGTGGCA#..(((((((((((...((((((#)))))).....................)))))))).))).	7	47	0.846154	-21.6	1	0.121144	0.382	0	0	-6.78234	17	40	8	5UTR		0	0
hsa-miR-2114-3p	NM_002810	PSMD4	CGAGCCTCAAGCAAGGGACTT#GAGGCCCGGCGGGCAGCTGCAGCTTCTGCTGCTGAGGCCGG#((.(((((.((((..(((...#.)))..))))))))))).	748	789	0.923077	-19.6	0	8.34153e-05	0.338	0	0	-8.14379	14	18	11	CDS		0	0
hsa-miR-2115-5p	NM_002810	PSMD4	AGCTTCCATGACTCCTGATGGA#TCCCGGAGACCCGGTCGGGAGGGAGGAAGGTG#(.(((((.(..((((((((.(.#.).))))))))..)))))).).	12	44	1	-22.6	0	0.0925485	0.382	0	0	-11.4822	16	22	8	5UTR		0	0
hsa-miR-2116-5p	NM_002810	PSMD4	GGTTCTTAGCATAGGAGGTCT#AGGCCCGGCGGGCAGCTGCAGCTTCTGCTGCTGAGGCCG#((.((((((((..((((((..#.))))))..)))))))))).	749	788	1	-21.2	0	7.70045e-05	0.353	0	0	-10.131	16	20	10	CDS		0	0
hsa-miR-2117	NM_002810	PSMD4	TGTTCTCTTTGCCAAGGACAG#GTTGAATGGCAAAGATGGAACC#.(((((((((((((..(((..#)))...)))))))))..)))).	525	547	1	-18	1	0.00880818	0.5	0	0	-4.76182	16	22	9	CDS		0	0
hsa-miR-548q	NM_002810	PSMD4	GCTGGTGCAAAAGTAATGGCGG#CCACCAGGCTGCAGGCCCAGCA#(((((.((...(((..(((.((#)).))).)))....))))))).	116	138	0.846154	-20.9	0	1.77346e-05	0.5	0	0	-11.9307	15	22	7	CDS		0	0
hsa-miR-2276-5p	NM_002810	PSMD4	GCCCTCTGTCACCTTGCAGACG#TGTCCCTGCAGGGAGCAGAGTTTGGCC#(((((((((..(((((((((((#))))..))))))).))))))...))).	926	953	0.923077	-24.2	1	0.00147088	0.426	0	0	-8.00486	20	27	7	CDS		0	0
hsa-miR-2277-3p	NM_002810	PSMD4	TGACAGCGCCCTGCCTGGCTC#GAGACTTCTTACCCACCAGGCTGCAGGCCCAGCAGGATGCTGTCAA#((((((((.(((((..((((.#.))))..))))).)))))))).	104	150	0.923077	-29.4	1	8.88078e-05	0.456	0	0	-5.96246	17	22	8	CDS		0	0
hsa-miR-2278	NM_002810	PSMD4	GAGAGCAGTGTGTGTTGCCTGG#CCAGGCTGCAGGCCCAGCAGGATGCTGTCA#((.((((((((.(((.((((((#)))))).))).))...))....)))).)).	119	149	0.846154	-23.9	0	0.000100312	0.456	0	0	-9.07497	19	30	6	CDS		0	0
hsa-miR-2681-5p	NM_002810	PSMD4	GTTTTACCACCTCCAGGAGACT#TGGAGGACAATGAGAAGGATCTGGTGAAACT#(((((((((((((((.......#))))))...............))))))))).	398	429	0.884615	-18.6	1	0.0250226	0.529	0	0	-4.17062	15	31	9	CDS		0	0
hsa-miR-2682-3p	NM_002810	PSMD4	CGCCTCTTCAGCGCTGTCTTCC#GGCAGCGGCAGGAGGAGGAGGCC#.((((((((..(((((((....#))))))).......)))))))).	731	754	0.846154	-24.9	1	0.000243547	0.324	0	0	-7.86061	15	23	8	CDS		0	0
hsa-miR-711	NM_002810	PSMD4	GGGACCCAGGGAGAGACGTAAG#CTCCCTGGCCTCCCA#((((.((((((((.........#))))))))..)))).	1119	1134	0.923077	-23.3	0	2.39049e-06	0.426	0	0	-9.88195	12	15	8	CDS		0	0
hsa-miR-718	NM_002810	PSMD4	CTTCCGCCCCGCCGGGCGTCG#CGGCAGCGGCAGGAGGAGGAGGCCCGGCGGGCAGCTGCAGCTTCTGCTGCTGAGGC#((((.((((((((((((.((.#.)).)))))))))).................)).)))).	730	786	0.923077	-32.3	0	9.07092e-05	0.338	0	0	-8.05661	18	39	10	CDS		0	0
hsa-miR-2861	NM_002810	PSMD4	GGGGCCTGGCGGTGGGCGG#CGGAATGGAGACTTCTTACCCACCAGGCTGCAGGCCCA#.(((((((((((((((...#.))))))..))..))))))).	97	135	0.923077	-27.9	1	1.71158e-05	0.471	0	0	-3.79332	15	21	7	CDS		0	0
hsa-miR-3116	NM_002810	PSMD4	TGCCTGGAACATAGTAGGGACT#GTCCCTGCAGGGAGCAGAGTTTGGCCAGGCGG#(((((((..((..((((((((.#)))))))).............)).))))))).	927	959	0.846154	-24.8	1	0.000459527	0.426	0	0	-11.9435	17	32	8	CDS		0	0
hsa-miR-3117-3p	NM_002810	PSMD4	ATAGGACTCATATAGTGCCAG#CTGGTGAAGGTGGTGCCATGCTGGGTCTTGG#.((((((((((((.((((((.#.)))))).))).))))))))).	617	648	0.923077	-18.9	1	0.000233785	0.5	0	0	-4.65016	18	22	9	CDS		0	0
hsa-miR-3120-5p	NM_002810	PSMD4	CCTGTCTGTGCCTGCTGTACA#TGTATCTATGGAAGAGCAGCGGCAGCGGCAGGA#((((((..((((.(((((...#.)))))))))..)))))).	711	744	1	-26.2	0	0.000758489	0.338	0	0	-9.08403	15	19	9	CDS		0	0
hsa-miR-3122	NM_002810	PSMD4	GTTGGGACAAGAGGACGGTCTT#GGCCGTATCCTGTCCAAGCT#(((.(((((.((..((((((..#)))))).)).))))).))).	253	273	0.923077	-20.7	0	0.0515974	0.456	0	0	-10.3581	16	20	6	CDS		0	0
hsa-miR-3124-5p	NM_002810	PSMD4	TTCGCGGGCGAAGGCAAAGTC#TTGCCTTTGTGGGAAGCCCAGTGGAG#(((((((((((((((((....#)))))))).......)))).))))).	377	403	0.846154	-20.7	1	0.000291763	0.485	0	0	-3.93757	17	26	8	CDS		0	0
hsa-miR-3124-3p	NM_002810	PSMD4	ACTTTCCTCACTCCCGTGAAGT#GCCGTCCCGGAGACCCGGTCGGGAGGGAGGAAGGTG#(((((((((.((((((......#.)))))).))))))))).	8	44	1	-25.8	1	0.0925485	0.382	0	0	-5.18008	15	18	9	5UTR		0	0
hsa-miR-548s	NM_002810	PSMD4	ATGGCCAAAACTGCAGTTATTTT#GCAGAGTTTGGCCAG#.((((((((.((((.........#))))..)))))))).	940	955	0.923077	-18.5	1	0.000995111	0.412	0	0	-6.00433	12	15	8	CDS		0	0
hsa-miR-3126-5p	NM_002810	PSMD4	TGAGGGACAGATGCCAGAAGCA#GCTTCCTGACCTAAGCAGTATGACTGAGGAAGAGCAGATTGCTTATGCCATGCAGATGTCCCTGCAG#(((((((((..(((((.(((((#.))))).))....)))..))))))).)).	870	937	0.846154	-22.3	1	1.98406e-06	0.441	0	0	-8.00486	19	29	7	CDS		0	0
hsa-miR-3127-5p	NM_002810	PSMD4	ATCAGGGCTTGTGGAATGGGAAG#CTTCTTACCCACCAGGCTGCAGGCCCA#....((((((((((..(((....#.)))..)))))))))).	108	135	1	-24	0	1.71158e-05	0.471	0	0	-10.5151	13	17	10	CDS		0	0
hsa-miR-3127-3p	NM_002810	PSMD4	TCCCCTTCTGCAGGCCTGCTGG#CCTTCGTGTATCTATGGAAGAGCAGCGGCAGCGGCAGGAGGAGGAG#(((((((((((..(((.((((.#.)))))))....)))))))).))).	705	751	0.846154	-29.9	1	0.016572	0.324	0	0	-8.57351	18	25	8	CDS		0	0
hsa-miR-3130-5p	NM_002810	PSMD4	TACCCAGTCTCCGGTGCAGCC#GCTGCAGCTTCTGCTGCTGAGGCCGGGATTGCTACGACTGGGA#..((((((((((((((((((.#.)))))....))))))........))))))).	763	806	0.846154	-27.9	1	0.0348574	0.412	0	0	-4.957	18	32	7	CDS		0	0
hsa-miR-3130-3p	NM_002810	PSMD4	GCTGCACCGGAGACTGGGTAA#TGCTGGGTCTTGGTGCCAGTG#((((((((.((((((.((((.#)))).))))))))))).))).	635	656	0.923077	-24.3	1	2.55346e-05	0.471	0	0	-5.22701	18	21	11	CDS		0	0
hsa-miR-3131	NM_002810	PSMD4	TCGAGGACTGGTGGAAGGGCCTT#GGCTGATGCTCTCATCAGTTCTCCGAT#((((((((((((((.((((((..#))))....)).)))))))))))).)).	585	612	1	-23.3	1	0.000139729	0.441	0	0	-4.67302	20	27	12	CDS		0	0
hsa-miR-3132	NM_002810	PSMD4	TGGGTAGAGAAGGAGCTCAGAGGA#TGCTATGGGCTCCCTGGCCTCCCAG#((((..(....((((((((.((.(#).)).))))))))....)..)))).	1110	1135	0.846154	-21.6	0	6.59964e-07	0.426	0	0	-17.3949	16	25	8	CDS		0	0
hsa-miR-378b	NM_002810	PSMD4	ACTGGACTTGGAGGCAGAA#TTCTCATCTGGTGACAGTGCCTCCTGGGCCCAGTT#(((((.((.(((((((...#.))))))).))..))))).	549	584	0.884615	-22	0	0.000248718	0.441	0	0	-6.89492	14	19	7	CDS		0	0
hsa-miR-3135a	NM_002810	PSMD4	TGCCTAGGCTGAGACTGCAGTG#GCAGAGTTTGGCCAGGCGG#(((((.(((((((.((((....#))))..)))))))))))).	940	959	0.846154	-21.4	0	0.000459527	0.426	0	0	-6.69537	16	19	12	CDS		0	0
hsa-miR-3136-3p	NM_002810	PSMD4	TGGCCCAACCTATTCAGTTAGT#GCTGATGCTCTCATCAGTTCTCCGATTTTGGCTGGTGAAGGTGGTGCCAT#((((((.((((..((((((((.#.))))))))...)))))).)))).	586	636	0.846154	-20.2	0	5.39662e-05	0.485	0	0	-10.1172	18	24	8	CDS		0	0
hsa-miR-3137	NM_002810	PSMD4	TCTGTAGCCTGGGAGCAATGGGGT#GCTCCCTGGCCTCCCAGGCCACCAAGGAC#(((((.((((((((((...(((((#)))))...)).)))))))).))...))).	1118	1147	1	-27	0	3.17603e-05	0.426	0	0	-5.83853	20	29	8	CDS		0	0
hsa-miR-3138	NM_002810	PSMD4	TGTGGACAGTGAGGTAGAGGGAGT#GCTCCCTGGCCTCCCAGGCCACC#.((((.....(((((..(((((((#))))))).))))).....)))).	1118	1141	0.846154	-25.5	0	3.11271e-07	0.426	0	0	-12.0836	16	23	7	CDS		0	0
hsa-miR-3142	NM_002810	PSMD4	AAGGCCTTTCTGAACCTTCAGA#CTGGAGGGAAAGGGTA#..(.((((((....(((((((.#))))))))))))).).	1185	1201	0.846154	-17.3	0	0.0446013	0.471	0	0	-16.3066	14	16	13	3UTR		0	0
hsa-miR-3144-3p	NM_002810	PSMD4	ATATACCTGTTCGGTCTCTTTA#GAGACTGGAGGGA#......((.(((((((((....#))))))))).)).	1181	1194	0.846154	-16.8	0	0.0558172	0.471	0	0	-16.6229	11	13	9	CDS		0	0
hsa-miR-3147	NM_002810	PSMD4	GGTTGGGCAGTGAGGAGGGTGTGA#CACTGGCCGTATCCTGTCCAAGCTACATACTGTCCAACCC#((((((((((((((((.((((((.#)))..)))...))))............)))))))))))).	249	289	0.923077	-26.5	1	0.0270527	0.456	0	0	-3.93757	22	40	12	CDS		0	0
hsa-miR-3150a-3p	NM_002810	PSMD4	CTGGGGAGATCCTCGAGGTTGG#CCAACAATGAAGCCATTCGAAATGCTATGGGCTCCCTGGC#((((((((.(((((((((((..#.))))..))))........))))))))))).	1088	1128	0.923077	-20.5	1	4.22586e-06	0.426	0	0	-4.99396	19	31	11	CDS		0	0
hsa-miR-3151-5p	NM_002810	PSMD4	GGTGGGGCAATGGGATCAGGT#GATCCCAGTGCTGATCCT#((...((((.(((((((....#))))))).))))...)).	673	691	0.923077	-21.3	0	0.000453121	0.515	0	0	-13.8887	13	18	7	CDS		0	0
hsa-miR-3074-5p	NM_002810	PSMD4	GTTCCTGCTGAACTGAGCCAG#CTTACCCACCAGGCTGCAGGCCCAGCAGGATGCT#((((((((((..(((((((..#.)))).)))...)))))))).)).	111	145	0.923077	-25.6	1	0.000247213	0.471	0	0	-10.1092	17	24	8	CDS		0	0
hsa-miR-3074-3p	NM_002810	PSMD4	GATATCAGCTCAGTAGGCACCG#TGGTGCCATGCTGGGTCTTGGTGCCA#(.((((((((((((((((((((#))))))).))))))))..))))).).	627	653	1	-25.9	1	3.07057e-06	0.471	0	0	-5.10125	21	26	8	CDS		0	0
hsa-miR-3154	NM_002810	PSMD4	CAGAAGGGGAGTTGGGAGCAGA#TGCTATGGGCTCCCTGGCC#..(..((((((((.(.((((..#)))).).))))))))..).	1110	1129	0.923077	-20.4	0	2.28549e-06	0.441	0	0	-13.1979	14	19	8	CDS		0	0
hsa-miR-3155a	NM_002810	PSMD4	CCAGGCTCTGCAGTGGGAACT#AGATCCCAGTGCTGATCCTGA#.((((.((.(((.(((((.((#)).))))).))).)).)))).	672	693	0.846154	-23.4	0	0.000340096	0.5	0	0	-8.0398	16	21	5	CDS		0	0
hsa-miR-3156-3p	NM_002810	PSMD4	CTCCCACTTCCAGATCTTTCT#AGAAGGATCTGGTGAAACTGGCTAAACGCCTCAAGAAGGAGA#((((..(((((((((((((((#))))))))))))....................)))..)))).	410	452	1	-21.3	0	0.0046852	0.603	0	0	-9.95757	19	42	12	CDS		0	0
hsa-miR-3157-5p	NM_002810	PSMD4	TTCAGCCAGGCTAGTGCAGTCT#GACAGTGCCTCCTGGGCCCAGTTTGGCTGAT#.(((((((((((.((.(((...#.))).))..))))))))))).	561	592	0.923077	-23.4	1	0.000124835	0.441	0	0	-5.3155	16	21	11	CDS		0	0
hsa-miR-3158-5p	NM_002810	PSMD4	CCTGCAGAGAGGAAGCCCTTC#GAGTTTGGCCGCACTGGGCTTCCTGACCTAAGCAGT#.((((..(((((((((((...#.)))))))))...))..)))).	853	889	0.923077	-23.9	0	0.0079749	0.485	0	0	-7.23797	15	22	9	CDS		0	0
hsa-miR-3158-3p	NM_002810	PSMD4	AAGGGCTTCCTCTCTGCAGGAC#CCTTCGTGTATCTATGGAAGAGCAGCGGCAGCGGCAGGAGGAGGAGGCCCG#..(((((((((((((((.....#.))))..))))))))))).	705	756	1	-28	1	0.00157273	0.309	0	0	-4.957	15	19	11	CDS		0	0
hsa-miR-3159	NM_002810	PSMD4	TAGGATTACAAGTGTCGGCCAC#TGGCCGCACTGGGCTTCCTGA#(((((...(.((((.((((((.#)))))))))).)...))))).	858	879	0.923077	-23.2	0	0.00195174	0.456	0	0	-11.6738	16	21	10	CDS		0	0
hsa-miR-3160-5p	NM_002810	PSMD4	GGCTTTCTAGTCTCAGCTCTCC#GGAGGAAGACAAGAAGTGAGACTGGAGGGA#..(((((((((((((..(((..#.)))..))))))))))))).	1164	1194	1	-23	1	0.0558172	0.471	0	0	-5.19005	16	20	13	CDS		0	0
hsa-miR-3161	NM_002810	PSMD4	CTGATAAGAACAGAGGCCCAGAT#CTGGGCTTCCTGACCTAAGCAGT#(((...((..(((((((((((..#))))))))).))..))...))).	866	889	1	-20.5	0	0.0079749	0.485	0	0	-15.2885	16	23	9	CDS		0	0
hsa-miR-3162-5p	NM_002810	PSMD4	TTAGGGAGTAGAAGGGTGGGGAG#CCGCACTGGGCTTCCTGAC#(((((((((.....((((.((..#)).))))..))))))))).	861	880	1	-20.5	1	0.00170746	0.471	0	0	-13.4976	15	19	9	CDS		0	0
hsa-miR-3162-3p	NM_002810	PSMD4	TCCCTACCCCTCCACTCCCCA#GGGAGGGAGGAAGGTGGCAAGATGGTGTTGGAA#(((((((((((((.(((((..#))))))))))..)))))............))).	28	61	1	-25.1	1	3.45806e-05	0.441	0	0	-4.79441	18	33	10	5UTR		0	0
hsa-miR-3165	NM_002810	PSMD4	AGGTGGATGCAATGTGACCTCA#GGGCAAGATCACCTTCTGCACGGGCATCCGCGTG#(.((((((((..((((......#.)))).)))))))).).	291	325	0.923077	-18.8	1	1.18686e-05	0.368	0	0	-11.2728	13	17	8	CDS		0	0
hsa-miR-1260b	NM_002810	PSMD4	ATCCCACCACTGCCACCAT#GGTGGCAAGATGGTGTTGGAA#.((((((((((((((((..#))))))).).)))))..))).	40	61	0.923077	-23.6	1	3.45806e-05	0.441	0	0	-3.79332	16	21	7	5UTR		0	0
hsa-miR-3169	NM_002810	PSMD4	TAGGACTGTGCTTGGCACATAG#CTGGTGAAGGTGGTGCCATGCTGGGTCTTGG#(((((((..((.((((((....#.)))))).))..))))))).	617	648	0.923077	-22.5	1	0.000233785	0.5	0	0	-10.6544	15	20	7	CDS		0	0
hsa-miR-3170	NM_002810	PSMD4	CTGGGGTTCTGAGACAGACAGT#GTTTGTCATTCAAAGACCCGCAGC#((((((((.((((((((((...#)))))))..)))..))))).))).	154	178	0.846154	-20.1	1	0.00281391	0.515	0	0	-4.99396	18	24	7	CDS		0	0
hsa-miR-3173-5p	NM_002810	PSMD4	TGCCCTGCCTGTTTTCTCCTTT#GGAGGAGGAGGCCCGGCGGGCAG#(((((.(((.((((((((((((#))))))))))))..)))))))).	741	764	0.846154	-28.9	0	4.82123e-06	0.279	0	0	-7.08104	20	23	12	CDS		0	0
hsa-miR-323b-5p	NM_002810	PSMD4	AGGTTGTCCGTGGTGAGTTCGCA#GCGGAATCAGCAGACATTGATGCCAGCTCAGCTATGGACACATCTG#(((((((((((((((((((.(((#.))).)))))).))))))))).)))).	955	1001	0.923077	-26.3	1	0.000156194	0.471	0	0	-3.93757	22	27	9	CDS		0	0
hsa-miR-3176	NM_002810	PSMD4	ACTGGCCTGGGACTACCGG#CTGGCCTCCCAGGCCAC#..((((((((((...((((#))))..)))))))))).	1123	1140	0.923077	-24.9	1	1.49032e-07	0.412	0	0	-7.83842	14	17	10	CDS		0	0
hsa-miR-3177-5p	NM_002810	PSMD4	TGTGTACACACGTGCCAGGCGCT#GGCCGTCCCGGAGACCCGGTCGGGAGGGAGGAAGGTGGCAAGATGGTGTTGGAAAGCACTATGGTGTGTGTGGACAA#(((.(((((((..((((((.(((#.))).)).))))))))))).))).	7	84	0.923077	-22.2	0	0.000446049	0.544	0	0	-11.6055	19	24	11	5UTR		0	0
hsa-miR-3177-3p	NM_002810	PSMD4	TGCACGGCACTGGGGACACGT#GTGCCAGTGACTTTGAATTTGGAGTAGATCCCAGTGCTGA#....(((((((((((......#.))))))))))).	647	687	1	-20.3	0	0.000550477	0.485	0	0	-9.77961	11	13	11	CDS		0	0
hsa-miR-3178	NM_002810	PSMD4	GGGGCGCGGCCGGATCG#TGAGCTGGCCTTGGCCCT#(((.((.((((((.(((#))).)))))).)).))).	690	708	0.846154	-22	0	9.06059e-05	0.426	0	0	-9.37012	14	18	6	CDS		0	0
hsa-miR-548w	NM_002810	PSMD4	AAAAGTAACTGCGGTTTTTGCCT#AGGCAAGAATCACAAGATGCG#....(((.(((.(((((((((((#))))))))))).)).).))).	351	372	0.846154	-17.4	0	0.0603189	0.456	0	0	-15.207	17	21	11	CDS		0	0
hsa-miR-3181	NM_002810	PSMD4	ATCGGGCCCTCGGCGCCGG#CCGGCGGGCAGCTGCAGCTTCTGCTGCTGAGGCCGGG#..(.((.((((((((((((#)))))....................))))))))).).	753	790	0.846154	-23.1	0	0.00014853	0.353	0	0	-9.53271	15	37	9	CDS		0	0
hsa-miR-3182	NM_002810	PSMD4	GCTTCTGTAGTGTAGTC#GACTGCATGGGAAGCA#((((((...((((((((#)))))))).)))))).	1218	1234	0.846154	-18.5	0	0.00924902	0.515	0	0	-8.85129	14	16	8	3UTR		0	0
hsa-miR-3184-5p	NM_002810	PSMD4	TGAGGGGCCTCAGACCGAGCTTTT#GAGCTGGCCTTGGCCCTTCGT#(((((((((..((.((.(((((..#))))))).)).))))))))).	691	712	1	-25.3	1	0.000182783	0.397	0	0	-8.8617	18	21	9	CDS		0	0
hsa-miR-3184-3p	NM_002810	PSMD4	AAAGTCTCGCTCTCTGCCCCTCA#TGCAGGGAGCAGAGTTTGGCCAGGCG#...((((.(((((((((((((((#)).)))).))))))...))).)))).	932	958	0.846154	-24.5	0	0.000335793	0.426	0	0	-8.82818	19	26	6	CDS		0	0
hsa-miR-3185	NM_002810	PSMD4	AGAAGAAGGCGGTCGGTCTGCGG#TGCAGGACCCCGAGTTCCTTCA#....(((((.(.((((((((((.#))))))...)))).).))))).	1034	1056	0.923077	-20.8	0	0.00107277	0.441	0	0	-14.1359	16	22	6	CDS		0	0
hsa-miR-3065-3p	NM_002810	PSMD4	TCAGCACCAGGATATTGTTGGAG#CTCCGATTTTGGCTGGTGAAGGTGGTGCCATGCTGGGTCTTGGTGCC#...((((((((((...(((((..#.))).))...)))))))))).	605	652	0.846154	-21.2	0	2.74482e-06	0.471	0	0	-8.33988	15	21	10	CDS		0	0
hsa-miR-3186-3p	NM_002810	PSMD4	TCACGCGGAGAGATGGCTTTG#TCCGCGTGGC#(((((((((............#))))))))).	317	327	1	-15.9	1	1.65514e-06	0.382	0	0	-14.4661	9	10	9	CDS		0	0
hsa-miR-3187-5p	NM_002810	PSMD4	CCTGGGCAGCGTGTGGCTGAAGG#CCTGTCCAAGCTACATACTGTCCAA#..(((((((.((((((((..(((#))).....)))))))).))))))).	261	286	0.884615	-25.2	1	0.0292278	0.441	0	0	-6.19951	18	25	8	CDS		0	0
hsa-miR-3187-3p	NM_002810	PSMD4	TTGGCCATGGGGCTGCGCGG#CCGCGTGGCCCATCTGGCTC#..(((((..(((((((((((#)))))))))))...))))).	318	338	0.923077	-29.8	0	4.54731e-05	0.412	0	0	-8.32703	16	20	11	CDS		0	0
hsa-miR-3188	NM_002810	PSMD4	AGAGGCTTTGTGCGGATACGGGG#TTTGGCCGCACTGGGCTTCC#.(((((((.((((((........#.)))))).))))))).	856	876	0.923077	-21.6	1	2.25521e-05	0.441	0	0	-5.08276	13	16	7	CDS		0	0
hsa-miR-3189-5p	NM_002810	PSMD4	TGCCCCATCTGTGCCCTGGGTAGGA#TCTGCTTAGGGGACTGCATGGGAAGCAC#(((((((((.((.(((((((((((.#))))))))))).)).).)))))..))).	1207	1235	0.923077	-29.9	1	0.00881251	0.5	0	0	-6.46921	22	28	11	3UTR		0	0
hsa-miR-3189-3p	NM_002810	PSMD4	CCCTTGGGTCTGATGGGGTAG#TATCCTGTCCAAGCTACATACTGTCCAACCCAAGGGC#(((((((((..(((((.((((#.))))...)))))..))))))))).	258	295	0.846154	-24.3	1	9.39352e-05	0.441	0	0	-8.00486	18	25	9	CDS		0	0
hsa-miR-320e	NM_002810	PSMD4	AAAGCTGGGTTGAGAAGG#CCGGTTCTCATCTGGTGACAGTGCCTCCTGGGCCCAGTTTG#.((((((((((.((.(((#.))).)).)))))))))).	545	586	1	-21.5	1	0.00582864	0.471	0	0	-7.87558	15	19	10	CDS		0	0
hsa-miR-3190-5p	NM_002810	PSMD4	TCTGGCCAGCTACGTCCCCA#GGGAGCAGAGTTTGGCCAGGC#(((((((((((...((((..#))))....)))).))))))).	936	957	0.923077	-22.6	1	0.0022794	0.426	0	0	-9.43035	15	21	7	CDS		0	0
hsa-miR-3190-3p	NM_002810	PSMD4	TGTGGAAGGTAGACGGCCAGAGA#CTGACCACACTCACCCCAGACACTGGCCGTATCCTGTCCAA#..(((((((...((((((((...#.))))))))..))).)))).	229	270	0.923077	-23.9	1	0.00827259	0.441	0	0	-12.3711	15	20	8	CDS		0	0
hsa-miR-3191-5p	NM_002810	PSMD4	CTCTCTGGCCGTCTACCTTCCA#GGAAGGTGGCAAGATGGTGTTGGAAAGCACTATGGTGTGTGTGGACAACAGTGAGT#(((.(((((((((((((((((.#)))))))....)))))))..............................))).))).	36	92	0.846154	-23.1	0	0.0267878	0.529	0	0	-6.9696	20	56	7	5UTR		0	0
hsa-miR-3191-3p	NM_002810	PSMD4	TGGGGACGTAGCTGGCCAGACAG#GTTTGGCCGCACTGGGCTTCCTG#.((((((.(((.(((((((((..#)))))))))..))).).))))).	855	878	0.846154	-23.6	1	0.00181446	0.441	0	0	-9.45376	18	23	9	CDS		0	0
hsa-miR-3192-5p	NM_002810	PSMD4	TCTGGGAGGTTGTAGCAGTGGAA#TCCCAACAATGAAGCCATTCGAAATGCTATGGGCTCCCTGGCCTCCCAGGC#(((((((((((((((((.(.(((#.))).)..)))))).........))))))))))).	1086	1137	0.846154	-25.4	1	1.51817e-07	0.412	0	0	-3.93757	21	35	11	CDS		0	0
hsa-miR-3193	NM_002810	PSMD4	TCCTGCGTAGGATCTGAGGAGT#CTGCTTAGGGGACTGCATGGGAA#(((((.((((..((((((.((.#)).))))))...)))).))))).	1208	1231	0.923077	-19.9	0	0.0196813	0.515	0	0	-12.0101	17	23	6	3UTR		0	0
hsa-miR-3194-5p	NM_002810	PSMD4	GGCCAGCCACCAGGAGGGCTG#CAGTGCCTCCTGGGCCCAGTTTGGCTGATGCTC#(((((((((((((((((((((#)))).))))))))........))))))..))).	563	596	0.846154	-29	1	0.000504982	0.456	0	0	-3.93757	21	33	8	CDS		0	0
hsa-miR-3194-3p	NM_002810	PSMD4	AGCTCTGCTGCTCACTGGCAGT#GCTGGCCTTGGCCCTTCGTGTATCTATGGAAGAGCAGCGGCAGCG#.((((((((((((...((((((#)))).))........................))))))))).))).	693	738	0.846154	-23.5	1	0.000419922	0.324	0	0	-5.61866	18	45	9	CDS		0	0
hsa-miR-3195	NM_002810	PSMD4	CGCGCCGGGCCCGGGTT#GGCCCGGCGGGC#(.(((((((((......#))))))))).).	750	762	0.846154	-24.1	1	8.46283e-06	0.265	0	0	-11.5625	10	12	9	CDS		0	0
hsa-miR-3196	NM_002810	PSMD4	CGGGGCGGCAGGGGCCTC#GGGCTCCCTGGCCTCCCA#..(((.(((((((((((.#)))).))))).)).))).	1116	1134	0.846154	-25.5	0	2.39049e-06	0.426	0	0	-6.85796	14	18	5	CDS		0	0
hsa-miR-3197	NM_002810	PSMD4	GGAGGCGCAGGCTCGGAAAGGCG#GCCATTCGAAATGCTATGGGCTCCCTGGCCTCCC#((((((.(((((((((((.(((.#))).))).........)))))...))))))))).	1099	1133	0.846154	-25.3	0	9.86565e-07	0.426	0	0	-5.48126	20	34	9	CDS		0	0
hsa-miR-3198	NM_002810	PSMD4	GTGGAGTCCTGGGGAATGGAGA#TGTCCAACCCAAGGGCAAGATCACCTTCTGCACGGGCATCCGCG#(((((((((((.((((.((.((#.)).)))))).)).)))).))))).	279	323	0.846154	-22.9	1	2.45788e-05	0.397	0	0	-7.28438	19	25	6	CDS		0	0
hsa-miR-3199	NM_002810	PSMD4	AGGGACTGCCTTAGGAGAAAGTT#CTCCCAGGTGTGGATCCCA#.(((((((((((.((((......#)))).))).)))).)))).	1072	1091	0.923077	-19	1	0.00139139	0.5	0	0	-5.08246	15	19	4	CDS		0	0
hsa-miR-3200-5p	NM_002810	PSMD4	AATCTGAGAAGGCGCACAAGGT#GCCTTGGCCCTTCG#.......(((((.((.((((((#))))))))))))).	697	711	0.923077	-18.8	0	0.000197413	0.397	0	0	-18.6324	13	14	13	CDS		0	0
hsa-miR-3200-3p	NM_002810	PSMD4	CACCTTGCGCTACTCAGGTCTG#GGACACATCTGAGCCAGCCAAGGA#..(((((.(((.(((((((.((#.)).)))))))..)))))))).	990	1014	0.846154	-19.7	0	0.000671883	0.441	0	0	-10.6174	17	22	8	CDS		0	0
hsa-miR-4296	NM_002810	PSMD4	ATGTGGGCTCAGGCTCA#GAGTTTGGCCGCACT#..((((((.(((((((.#)))))))))).))).	853	868	0.923077	-19	1	0.00605648	0.471	0	0	-6.01339	13	15	10	CDS		0	0
hsa-miR-4297	NM_002810	PSMD4	TGCCTTCCTGTCTGTG#GGAGGGAGGAAGGTG#.((((((((.(((.(.#).))).)))))))).	29	44	0.923077	-18	1	0.0925485	0.382	0	0	-6.12572	12	15	8	5UTR		0	0
hsa-miR-4294	NM_002810	PSMD4	GGGAGTCTACAGCAGGG#CCCTGCTGAAGATGACCA#((..((((.((((((((#)))))))).))))..)).	824	842	0.846154	-25.2	0	0.00481222	0.426	0	0	-9.58353	14	18	8	CDS		0	0
hsa-miR-4298	NM_002810	PSMD4	CTGGGACAGGAGGAGGAGGCAG#CCTCCTGGGCCCAGT#(((((.(((((((.........#)))))))..))))).	568	583	0.961538	-22.6	0	0.000136739	0.441	0	0	-7.66387	12	15	7	CDS		0	0
hsa-miR-4302	NM_002810	PSMD4	CCAGTGTGGCTCAGCGAG#GTTTGGCCGCACTGGG#(((((((((((.(((...#))).))))))))))).	855	871	1	-24.6	1	0.000762064	0.471	0	0	-7.51743	14	16	11	CDS		0	0
hsa-miR-4309	NM_002810	PSMD4	CTGGAGTCTAGGATTCCA#TGGTGACAGTGCCTCCTGGGCCCAGT#((((.((((((((.....#.)))))))))))).	557	583	0.923077	-18.7	0	0.000136739	0.441	0	0	-9.88195	12	14	12	CDS		0	0
hsa-miR-4307	NM_002810	PSMD4	AATGTTTTTTCCTGTTTCC#GGAGGGAGGAAGGTGGCAA#..(((((((((((.(((((#))))).))))))).)))).	29	48	0.846154	-15.3	1	0.138125	0.382	0	0	-5.81384	16	19	7	5UTR		0	0
hsa-miR-4308	NM_002810	PSMD4	TCCCTGGAGTTTCTTCTT#GGGAAGCCCAGTGGAG#(((((((.(((((((...#))))))))))).))).	387	403	0.815385	-17	1	0.000291763	0.485	0	0	-6.48426	14	16	11	CDS		0	0
hsa-miR-4312	NM_002810	PSMD4	GGCCTTGTTCCTGTCCCCA#GGCAGGAGGAGGAGGCCC#((((((.((((((((....#))))))))...)))))).	737	755	0.923077	-21.7	0	0.000137629	0.309	0	0	-5.71431	14	18	8	CDS		0	0
hsa-miR-4315	NM_002810	PSMD4	CCGCTTTCTGAGCTGGAC#CCAGCTCAGCTATGGA#(((....(((((((((..#)))))))))...))).	977	993	0.923077	-19	0	9.32515e-06	0.441	0	0	-14.5333	12	16	9	CDS		0	0
hsa-miR-4316	NM_002810	PSMD4	GGTGAGGCTAGCTGGTG#TGAGCTGGCCTTGGCCC#(((.(((((((((.(..#).)))))))))..))).	690	707	1	-20.2	0	9.56278e-05	0.426	0	0	-8.05949	13	17	9	CDS		0	0
hsa-miR-4314	NM_002810	PSMD4	CTCTGGGAAATGGGACAG#GTTCCTTCAGAGTGTCCTAGAGA#((((((((...(((((..#))))).........)))))))).	1047	1070	0.846154	-17.4	1	0.00849981	0.471	0	0	-9.06125	13	23	8	CDS		0	0
hsa-miR-4319	NM_002810	PSMD4	TCCCTGAGCAAAGCCAC#TGCTTAGGGGA#((((((((((.......#)))))))))).	1209	1220	0.923077	-16.6	1	6.3046e-05	0.471	0	0	-13.2236	10	11	10	3UTR		0	0
hsa-miR-4317	NM_002810	PSMD4	ACATTGCCAGGGAGTTT#GGGCTCCCTGGCC#.....((((((((((((#)))))))))))).	1116	1129	0.807692	-21.7	0	2.28549e-06	0.441	0	0	-13.6656	12	13	12	CDS		0	0
hsa-miR-4322	NM_002810	PSMD4	CTGTGGGCTCAGCGCGTGGGG#TCCCAGTGCTGATCCTGAGCTGGCCTTGGCCCT#....(((((((((((.(((((#))))))))))))................)))).	675	708	0.846154	-23.1	0	9.06059e-05	0.426	0	0	-9.77961	16	33	12	CDS		0	0
hsa-miR-4257	NM_002810	PSMD4	CCAGAGGTGGGGACTGAG#CGGTTCTCATCTGGTGACAGTGCCTCCTGGG#((((((((((((((((..#))))))))))))..............)))).	546	577	0.846154	-19.2	1	7.66876e-05	0.441	0	0	-3.93757	16	31	12	CDS		0	0
hsa-miR-4258	NM_002810	PSMD4	CCCCGCCACCGCCTTGG#CCGATTTTGGCTGGTGAAGGTGGTGCCATGCTGGGT#(((.(((((((((((.(#.).)))))))))....)).))).	607	643	0.846154	-20.6	0	0.000136998	0.485	0	0	-7.20265	15	23	9	CDS		0	0
hsa-miR-4259	NM_002810	PSMD4	CAGTTGGGTCTAGGGGTCAGGA#GCCTCCTGGGCCCAGTTTGGCTGA#(((((((((((((((((.....#))).)))))))))).....)))).	567	591	1	-24.8	1	3.64176e-05	0.456	0	0	-3.93757	17	24	10	CDS		0	0
hsa-miR-4260	NM_002810	PSMD4	CTTGGGGCATGGAGTCCCA#TGGGCTCCCTGGCCTCCCAGGCCACCAAGG#((((((((..((((.((((#))))))))............))).))))).	1115	1145	0.923077	-22.3	1	1.30296e-05	0.412	0	0	-6.97192	16	30	8	CDS		0	0
hsa-miR-4253	NM_002810	PSMD4	AGGGCATGTCCAGGGGGT#GCCTCCTGGGCCCAGTTTGGCTGATGCTCTC#((((((((((((((((((#)))))))))))............))))))).	567	598	0.923077	-25.9	1	1.22631e-05	0.441	0	0	-3.93757	18	31	11	CDS		0	0
hsa-miR-4254	NM_002810	PSMD4	GCCTGGAGCTACTCCACCATCTC#AGATGGAACCGGTTCTCATCTGGTGACAGTGCCTCCTGGGCC#((((((((.((((.(((((....#.)))))..)))).)))).)))).	537	579	0.846154	-22	1	4.08825e-05	0.441	0	0	-5.8508	17	23	5	CDS		0	0
hsa-miR-4252	NM_002810	PSMD4	GGCCACTGAGTCAGCACCA#TGGAGTAGATCCCAGTGCTGATCCTGAGCTGGCCT#(((((((.(((((((((..#.)))))))..)).)).))))).	666	701	1	-24.5	1	0.00441629	0.485	0	0	-6.25121	16	22	7	CDS		0	0
hsa-miR-4326	NM_002810	PSMD4	TGTTCCTCTGTCTCCCAGAC#GTCGGGAGGGAGGAAGGT#(.(((((((..(((((.(((#))))))))))))))).).	25	43	1	-20.9	1	0.0634302	0.397	0	0	-9.16853	16	18	15	5UTR		0	0
hsa-miR-4265	NM_002810	PSMD4	CTGTGGGCTCAGCTCTGGG#CCCAGTTTGGCTGATGCTCTCAT#.((.(((((((((((((((#)))))...)))))).)))).)).	577	600	0.923077	-22.9	0	6.2697e-06	0.441	0	0	-6.82535	17	23	6	CDS		0	0
hsa-miR-4266	NM_002810	PSMD4	CTAGGAGGCCTTGGCC#GCCAGCAAGAGTTTGGCCGCACTGGGCTTCCTGA#.(((((((((((((((#.)))))....)))))))))).	845	879	1	-23.5	1	0.00195174	0.456	0	0	-3.79332	15	21	10	CDS		0	0
hsa-miR-4267	NM_002810	PSMD4	TCCAGCTCGGTGGCAC#GTGCTGATCCTGAGCTGGC#.(((((((((((((((#))))))...))))))))).	680	699	1	-21.1	1	0.0015346	0.485	0	0	-3.79332	15	19	9	CDS		0	0
hsa-miR-4262	NM_002810	PSMD4	GACATTCAGACTACCTG#GGGTAGCTGAGTCT#(((..((((.((((((.#))))))))))))).	1196	1210	0.807692	-15.8	0	5.53115e-05	0.456	0	0	-12.3311	13	14	13	3UTR		0	0
hsa-miR-2355-3p	NM_002810	PSMD4	ATTGTCCTTGCTGTTTGGAGAT#CCAAGGACGGCAAGAAGGACAAG#.(((((((((((((((((....#)))..)))))))...))))))).	1139	1162	0.923077	-20.2	1	0.0968544	0.426	0	0	-3.79332	17	23	7	CDS		0	0
hsa-miR-4268	NM_002810	PSMD4	GGCTCCTCCTCTCAGGATGTG#CACATCTGAGCCAGCCAAGGAGGAGG#..((((((((((((.((((((#)))))))))).......)))))))).	993	1019	0.846154	-24.7	1	0.00176339	0.426	0	0	-5.69245	18	26	10	CDS		0	0
hsa-miR-4269	NM_002810	PSMD4	GCAGGCACAGACAGCCCTGGC#GAAAGGGTAGCTGAGTCTGCT#((((((.(((.(.(((((..(#)..))))).)))).)))))).	1192	1213	0.923077	-20.9	0	1.33679e-05	0.485	0	0	-9.59517	16	21	6	3UTR		0	0
hsa-miR-4264	NM_002810	PSMD4	ACTCAGTCATGGTCATT#TGGCCGCACTGGGCTTCCTGACCTAAGCAGTATGACTGAGG#.((((((((((((((..#.)))))........))))))))).	858	899	1	-19.1	1	0.000386976	0.471	0	0	-4.02637	14	24	9	CDS		0	0
hsa-miR-4270	NM_002810	PSMD4	TCAGGGAGTCAGGGGAGGGC#GCCGCACTGGGCTTCCTGAC#((((((((((..((...(((#)))...)).)))))))))).	860	880	1	-21.6	1	0.00170746	0.471	0	0	-11.0777	15	20	10	CDS		0	0
hsa-miR-4274	NM_002810	PSMD4	CAGCAGTCCCTCCCCCTG#GGAGGGAAAGGGTAGCTGAGTCTGCTTAGGGGACTGCATGG#((((((((((((((((..#)).))))......................)))))))).)).	1187	1228	0.923077	-23.1	1	0.00491889	0.485	0	0	-3.93757	16	41	8	3UTR		0	0
hsa-miR-4281	NM_002810	PSMD4	GGGTCCCGGGGAGGGGGG#CCGTCCCGGAGACCCG#(((((((((((.((....#)).)))))).))))).	9	25	0.923077	-26.9	1	5.30486e-10	0.352	0	0	-8.25288	13	16	6	5UTR		0	0
hsa-miR-4277	NM_002810	PSMD4	GCAGTTCTGAGCACAGTACAC#TGCTGCTGAGGCCGGGATTGCT#(((((((((.((.(((((((.#)).)))))..))))))))))).	774	796	0.923077	-20.9	1	0.000708237	0.382	0	0	-6.46921	18	22	11	CDS		0	0
hsa-miR-4279	NM_002810	PSMD4	CTCTCCTCCCGGCTTC#AGGCCGTCCCGGAGACCCGGTCGGGAGGGAGG#(((.((((((((((..#.))))))))))))).	6	38	1	-24.2	0	0.000488918	0.388	0	0	-7.9381	13	15	13	5UTR		0	0
hsa-miR-4278	NM_002810	PSMD4	CTAGGGGGTTTGCCCTTG#CAAGGGCAAGATCACCTTCTGC#.(((((((((((((((((#)))))))))....)))))))).	288	310	0.846154	-22.3	1	0.00120548	0.412	0	0	-3.79332	17	22	9	CDS		0	0
hsa-miR-4280	NM_002810	PSMD4	GAGTGTAGTTCTGAGCAGAGC#GCTGAGTCTGCTTAGGGGACTGCATG#..(((((((((((((((((..#.)))))))))..)))))))).	1201	1227	1	-22	1	0.00345971	0.485	0	0	-4.957	17	21	9	3UTR		0	0
hsa-miR-4283	NM_002810	PSMD4	TGGGGCTCAGCGAGTTT#GCTGCTGAGGCCGGG#(.((.((((((.(((..#))))))))).)).).	775	790	0.846154	-17.8	0	0.00014853	0.353	0	0	-12.8001	12	15	9	CDS		0	0
hsa-miR-4287	NM_002810	PSMD4	TCTCCCTTGAGGGCACTTT#CCTCAAGAAGGAGAA#((((((((((((.......#)))))))..))))).	438	453	0.974359	-17.8	1	0.0051313	0.588	0	0	-7.05204	12	15	7	CDS		0	0
hsa-miR-4288	NM_002810	PSMD4	TTGTCTGCTGAGTTTCC#GGAATCAGCAGACAT#.((((((((((..((((#)))))))))))))).	957	972	0.923077	-19.9	1	0.00246244	0.441	0	0	-8.42926	14	15	14	CDS		0	0
hsa-miR-4289	NM_002810	PSMD4	GCATTGTGCAGGGCTATCA#GATGTCCCTGCAGGGAGCA#((.((.(((((((.((((.#)))).))))))).)).)).	924	943	0.807692	-22.9	0	5.80649e-06	0.456	0	0	-8.25291	15	19	7	CDS		0	0
hsa-miR-4290	NM_002810	PSMD4	TGCCCTCCTTTCTTCCCTC#GAGACCCGGTCGGGAGGGAGGAAGGTGGCAA#((((...((((((((((((#.)))))))))))).)))).	17	48	1	-24.9	0	0.138125	0.382	0	0	-11.5013	16	19	12	5UTR		0	0
hsa-miR-4291	NM_002810	PSMD4	TTCAGCAGGAACAGCT#CCTGCTGAAG#(((((((((.......#))))))))).	825	835	1	-15.7	1	0.000416343	0.441	0	0	-14.4661	9	10	9	CDS		0	0
hsa-miR-4329	NM_002810	PSMD4	CCTGAGACCCTAGTTCCAC#GCTGGGTCTTGGT#.(((((((((.(((.....#)))))))))))).	636	649	0.846154	-15.8	1	8.89612e-05	0.5	0	0	-7.5866	12	13	12	CDS		0	0
hsa-miR-3605-3p	NM_002810	PSMD4	CCTCCGTGTTACCTGTCCTCTAG#CTGGAGGGAAAGGGTAGCTGAGTCTGCTTAGGGGACTGCATGGGAAGCACGGAA#..((((((((.((((((((((((#.))))))))).....))).)))))))).	1185	1239	1	-26.7	1	0.0297623	0.529	0	0	-7.78178	20	28	9	3UTR		0	0
hsa-miR-3614-5p	NM_002810	PSMD4	CCACTTGGATCTGAAGGCTGCCC#GCAGGACCCCGAGTTCCTTCAGAGTGTCCTAGAGAACCTCCCAGGTGT#.(((((((.((((((((((((..#))))...........)))))))).................))))))).	1035	1083	1	-21.2	1	0.00383283	0.5	0	0	-4.84971	19	48	8	CDS		0	0
hsa-miR-3614-3p	NM_002810	PSMD4	TAGCCTTCAGATCTTGGTGTTTT#CACCAGGCTGCAGGCC#..((((.(((..(((((((....#)))))))))).)))).	117	133	0.923077	-18.9	0	2.84104e-05	0.471	0	0	-12.6723	14	16	10	CDS		0	0
hsa-miR-3615	NM_002810	PSMD4	TCTCTCGGCTCCTCGCGGCTC#GGCCGTCCCGGAGACCCGGTCGGGAGGG#((((((((((.(((((((((.#))))))....)))....)))))))))).	7	35	0.846154	-23.5	1	0.000103011	0.375	0	0	-6.76235	19	28	10	5UTR		0	0
hsa-miR-3616-3p	NM_002810	PSMD4	CGAGGGCATTTCATGATGCAGGC#GCCTTTGTGGGAAGCCCA#...((((.((((((((...((((#)))))))))))).)))).	379	397	0.846154	-18.6	0	1.46045e-06	0.515	0	0	-8.82818	16	18	12	CDS		0	0
hsa-miR-3617-3p	NM_002810	PSMD4	CATCAGCACCCTATGTCCTTTCT#AGGAGGAAGACAAGAAGTGAGACTGGAGGGAAAGGGTAGCTGAG#..((((((((((...(((((((.#.))))))).))))).))))).	1163	1207	1	-24.1	1	0.000910206	0.456	0	0	-7.83842	17	21	7	CDS		0	0
hsa-miR-3619-5p	NM_002810	PSMD4	TCAGCAGGCAGGCTGGTGCAGC#GCGGCAGCGGCAGGAGGAGGAGGCCCGGCGGGCAGCTGCAGCTTCTGCTGCTGAG#((((((.(((((..(.((((((#.)))))).).))))))))))).	729	784	0.923077	-28.2	0	4.42993e-06	0.338	0	0	-7.86028	18	22	11	CDS		0	0
hsa-miR-3620-5p	NM_002810	PSMD4	GTGGGCTGGGCTGGGCTGGGCC#GGCCCAGTTTGGCTGATGCTCTCA#(.(((((.((((((((((((((#)))))))))))))).).)))).).	575	599	1	-32	0	8.26441e-06	0.456	0	0	-7.41489	20	24	14	CDS		0	0
hsa-miR-3620-3p	NM_002810	PSMD4	TCACCCTGCATCCCGCACCCAG#GGGTAGCTGAGTCTGCTTAGGGGACTGCATGGGA#...(((((((((((((((((..#)))).)).............)))).)))).))).	1196	1230	0.846154	-22.8	0	0.0254734	0.5	0	0	-6.51454	17	34	4	3UTR		0	0
hsa-miR-3621	NM_002810	PSMD4	CGCGGGTCGGGGTCTGCAGG#CTGCAGGCCCAGCAGGATGCTGTCAACATAGTTTGTCATTCAAAGACCCGCA#.((((((((((((((((((.#))))))))))..............................)...))))))).	124	176	0.846154	-28.8	1	0.00525676	0.515	0	0	-3.79332	18	52	10	CDS		0	0
hsa-miR-3622a-5p	NM_002810	PSMD4	CAGGCACGGGAGCTCAGGTGAG#CTCCCTGGCCTCCCAGGCCA#..(((..(((((.(((((.(((#)))))))).)))))..))).	1119	1139	0.923077	-26.4	0	2.08634e-07	0.412	0	0	-9.69078	16	20	8	CDS		0	0
hsa-miR-3622a-3p	NM_002810	PSMD4	TCACCTGACCTCCCATGCCTGT#TAGGCCGTCCCGGAGACCCGGTCGGGAGGGAGGAAGGTGGC#((((((..((((((...((((.#.)))).)))))).)))))).	5	46	0.846154	-24.8	0	0.0872736	0.368	0	0	-8.76339	16	20	6	5UTR		0	0
hsa-miR-3622b-5p	NM_002810	PSMD4	AGGCATGGGAGGTCAGGTGA#CAATGAAGCCATTCGAAATGCTATGGGCTCCCTGGCCTCCCAGGCCA#.(((.((((((((((((.((#.)))))))))))))).))).	1092	1139	1	-32.4	0	2.08634e-07	0.412	0	0	-7.91236	17	20	14	CDS		0	0
hsa-miR-3622b-3p	NM_002810	PSMD4	TCACCTGAGCTCCCGTGCCTG#TAGGCCGTCCCGGAGACCCGGTCGGGAGGGAGGAAGGTGGC#((((((...((((((.(((..#.)))))))))......)))))).	5	46	0.923077	-22.6	0	0.0872736	0.368	0	0	-9.08433	15	23	9	5UTR		0	0
hsa-miR-3648	NM_002810	PSMD4	AGCCGCGGGGATCGCCGAGGG#CTGTCCAACCCAAGGGCAAGATCACCTTCTGCACGGGCATCCGCGTGGCC#.((((((.((((.((((((((#.)))))......))))))).)))))).	278	328	1	-28.4	1	1.46539e-06	0.397	0	0	-7.39609	18	27	7	CDS		0	0
hsa-miR-3650	NM_002810	PSMD4	AGGTGTGTCTGTAGAGTCC#GCTCAGCTATGGACACATCTG#((((((((((((((.....#.)))))))))))))).	980	1001	0.846154	-20	1	0.000156194	0.471	0	0	-4.90607	14	16	14	CDS		0	0
hsa-miR-3651	NM_002810	PSMD4	CATAGCCCGGTCGCTGGTACATGA#GTGCCATGCTGGGTCTTGG#((..(((((((...((((((....#)))))).)))))))..)).	629	648	0.846154	-21.8	0	0.000233785	0.5	0	0	-14.0199	15	19	7	CDS		0	0
hsa-miR-3655	NM_002810	PSMD4	GCTTGTCGCTGCGGTGTTGCT#GGCCTTGGCCCTTCGTGTATCTATGGAAGAGCAGCGGCAGCGGCAGGA#.(((((((((((..(((((((#.)))))))))))))))))).	696	744	0.948718	-28.1	1	0.000758489	0.338	0	0	-5.9393	18	20	18	CDS		0	0
hsa-miR-3660	NM_002810	PSMD4	ACTGACAGGAGAGCATTTTGA#GATGCTCTCATCAGTT#(((((...(((((((((....#))))))))).))))).	589	605	0.846154	-17.8	0	3.97346e-05	0.426	0	0	-9.69585	14	16	9	CDS		0	0
hsa-miR-3661	NM_002810	PSMD4	TGACCTGGGACTCGGACAGCTG#AGTTCCTTCAGAGTGTCCTAGAGAACCTCCCAGGTG#..((((((((((((((((.(((#.)))..)))))..)))....)))))))).	1046	1082	0.923077	-25.3	1	0.00460629	0.5	0	0	-4.957	19	29	8	CDS		0	0
hsa-miR-3663-5p	NM_002810	PSMD4	GCTGGTCTGCGTGGTGCTCGG#CCTGCAGGGAGCAGAGTTTGGCCAGGCGGAATCAGCA#((((((((((.((((((((..#.))))...)))).))))).))))).	930	967	0.846154	-27.1	1	0.000120149	0.426	0	0	-6.76235	18	25	5	CDS		0	0
hsa-miR-3663-3p	NM_002810	PSMD4	TGAGCACCACACAGGCCGGGCGC#GGGCCCAGTTTGGCTGATGCTCT#.(((((.((..(((((.((((.(#).)))).)))))..)).))))).	574	597	1	-24.9	0	0.000109909	0.441	0	0	-9.40429	17	23	5	CDS		0	0
hsa-miR-3664-5p	NM_002810	PSMD4	AACTCTGTCTTCACTCATGAGT#ACTGCATGGGAAGCACGGAA#...(((((((((.(.(((((((#))).))))))))).))))).	1219	1239	0.961538	-15.2	0	0.0297623	0.529	0	0	-8.53912	17	20	9	3UTR		0	0
hsa-miR-3665	NM_002810	PSMD4	AGCAGGTGCGGGGCGGCG#GCCGTCCCGGAGACCCGGTC#.((.(((.(((((((((.#)))))))))...)))..)).	8	28	0.846154	-23.8	0	7.16648e-08	0.368	0	0	-9.13898	14	20	9	5UTR		0	0
hsa-miR-3667-3p	NM_002810	PSMD4	ACCTTCCTCTCCATGGGTCTTT#GGAGACCCGGTCGGGAGGGAGGA#.((((((((((..(((((((((#)))))))))...)))))))))).	16	39	0.923077	-30.4	1	0.00526381	0.397	0	0	-8.42926	19	23	10	5UTR		0	0
hsa-miR-3670	NM_002810	PSMD4	AGAGCTCACAGCTGTCCTTCTCTA#AGGGAAAGGGTAGCTGAGTCTGCTTA#.((((...(((((((((((((((.#)))))).))))))))).....)))).	1189	1215	0.846154	-22	0	1.03775e-05	0.471	0	0	-9.55161	19	26	9	3UTR		0	0
hsa-miR-3675-5p	NM_002810	PSMD4	TATGGGGCTTCTGTAGAGATTTC#TGCAGATGTCCCT#...(((((.((((((........#)))))).))))).	920	933	0.923077	-17.3	0	0.00384799	0.456	0	0	-7.80398	11	13	6	CDS		0	0
hsa-miR-3677-5p	NM_002810	PSMD4	CAGTGGCCAGAGCCCTGCAGTG#CTGCACGGGCATCCGCGTGGCCCATCTGGCTCTGA#(((.((((((((((((((((..#))))).))))..............)))))))))).	306	341	0.923077	-27.1	0	0.000908642	0.412	0	0	-6.9696	19	35	10	CDS		0	0
hsa-miR-3677-3p	NM_002810	PSMD4	CTCGTGGGCTCTGGCCACGGCC#GGCCGTCCCGGAGACCCGGTCGGGA#((((((((((((((..((((((#)))))).)))))).))))..)))).	7	32	0.846154	-30.2	1	0.000331484	0.377	0	0	-4.90607	20	25	6	5UTR		0	0
hsa-miR-3678-5p	NM_002810	PSMD4	TCCGTACAAACTCTGCTGTG#GCTTATGCCATGCAGATGTCCCTGCAGGGAGCAGAGTTTGGCCAGGCGGAA#(((((.(((((((((((.(.#.).))))))))))).....))))).	910	961	1	-23	0	0.000357306	0.441	0	0	-5.83853	17	25	11	CDS		0	0
hsa-miR-3679-5p	NM_002810	PSMD4	TGAGGATATGGCAGGGAAGGGGA#CCCCAGACACTGGCCGTATCCTG#..(((((((((((((...((((.#))))...).))).))))))))).	242	265	1	-26.2	1	0.00320053	0.426	0	0	-5.19005	17	23	9	CDS		0	0
hsa-miR-3679-3p	NM_002810	PSMD4	CTTCCCCCCAGTAATCTTCATC#GAAGTGAGACTGGAGGGAAA#.(((((.(((((...((((...#))))....))))).))))).	1176	1196	0.846154	-20.8	0	0.0510017	0.485	0	0	-8.21843	14	20	5	CDS		0	0
hsa-miR-3680-3p	NM_002810	PSMD4	TTTTGCATGACCCTGGGAGTAGG#CCTGGCCTCCCAGGCCACCAAGGACGGCAAGAA#((((((....(((((((((((((#))))..)))))))).......)....)))))).	1122	1155	0.846154	-21.1	0	0.0225403	0.397	0	0	-10.0938	19	33	8	CDS		0	0
hsa-miR-3681-3p	NM_002810	PSMD4	ACACAGTGCTTCATCCACTACT#GGTGGCAAGATGGTGTTGGAAAGCACTATGGTGTG#(((((((((((..((((.((((#.)))).)))))))))))...)))).	40	75	0.846154	-18.8	1	3.0988e-05	0.515	0	0	-8.57351	19	25	11	5UTR		0	0
hsa-miR-3684	NM_002810	PSMD4	TTAGACCTAGTACACGTCCTT#AAGGTGGTGCCATGCTGGGTCTT#..(((((((((((((..((((#))))..)))...)))))))))).	623	646	0.923077	-19.6	1	0.000389469	0.485	0	0	-5.19005	17	23	10	CDS		0	0
hsa-miR-3685	NM_002810	PSMD4	TTTCCTACCCTACCTGAAGACT#GTCCCGGAGACCCGGTCGGGAGGGAGGAAGG#((((((.((((.(((((.....#.))))))))))))))).	11	42	0.846154	-20.9	0	0.0403592	0.382	0	0	-8.82806	15	17	15	5UTR		0	0
hsa-miR-3689a-3p	NM_002810	PSMD4	CTGGGAGGTGTGATATCGTGGT#GCCATTCGAAATGCTATGGGCTCCCTGGCCTCCCAGG#(((((((((..((..(((((((#.)))))))..))....))))))))).	1099	1136	0.846154	-24.7	1	2.38104e-07	0.426	0	0	-9.59714	18	26	9	CDS		0	0
hsa-miR-3690	NM_002810	PSMD4	ACCTGGACCCAGCGTAGACAAAG#TCTCCGATTTTGGCTGGTGAAGGTGGTGCCATGCTGGGTCTTGGTG#(((.(((((((((((.(.((...#.))).))))))))))).))).	604	650	1	-25	0	8.21562e-05	0.485	0	0	-7.20265	17	21	11	CDS		0	0
hsa-miR-3691-3p	NM_002810	PSMD4	ACCAAGTCTGCGTCATCCTCTC#GGAGGATGATTACGACGTGA#..((.(((...((((((((((.#))))))))))...))).)).	1014	1034	0.923077	-19.1	0	0.00825169	0.441	0	0	-14.1997	15	20	10	CDS		0	0
hsa-miR-3692-5p	NM_002810	PSMD4	CCTGCTGGTCAGGAGTGGATACTG#CCGCACTGGGCTTCCTGACCTAAGCAGT#.(((((((((((((((((......#))))........))))))))..))))).	861	889	1	-24.2	1	0.0079749	0.485	0	0	-3.79332	17	28	8	CDS		0	0
hsa-miR-3713	NM_002810	PSMD4	GGTATCCGTTTGGGGATGGT#ACTCACCCCAGACACTGGCCG#(((....((((((((..(((#)))..))))))))....))).	237	258	0.923077	-19	0	0.000433101	0.456	0	0	-14.7663	14	21	8	CDS		0	0
hsa-miR-3714	NM_002810	PSMD4	GAAGGCAGCAGTGCTCCCCTGT#GCAGATGTCCCTGCAGGGAGCAGAGTTTGGCCA#...((((((..((((.((((((#.))))))))))..)))..))).	921	954	0.923077	-22.9	0	0.00229053	0.426	0	0	-10.8149	16	22	10	CDS		0	0
hsa-miR-3180	NM_002810	PSMD4	TGGGGCGGAGCTTCCGGAG#TCTGGTGAAACTGGCTAAACGCCTCAA#(((((((.((((.(((((.#))))).......))))...))))))).	417	444	0.846154	-19.1	1	0.000274803	0.603	0	0	-7.54034	16	27	7	CDS		0	0
hsa-miR-3907	NM_002810	PSMD4	AGGTGCTCCAGGCTGGCTCACA#TGAGCCAGCCAAGGAGGAG#...(.((((.((((((((((..#))))))))))..)))).).	999	1018	0.846154	-27.3	0	0.00125289	0.441	0	0	-11.8761	15	19	10	CDS		0	0
hsa-miR-3689b-3p	NM_002810	PSMD4	CTGGGAGGTGTGATATTGTGGT#ACCCCGAGTTCCTTCAGAGTGTCCTAGAGAACCTCCCAGG#(((((((((..((((((.(((.#.))).)))))).......))))))))).	1040	1080	0.923077	-24.1	1	0.00777593	0.471	0	0	-8.00486	18	28	9	CDS		0	0
hsa-miR-3909	NM_002810	PSMD4	TGTCCTCTAGGGCCTGCAGTCT#AGGCTGCAGGCCCAGCAGGATG#.(((((((.(((((((((((((#))))))))))))))).))))).	121	143	0.923077	-35.1	1	1.1899e-05	0.485	0	0	-4.84971	20	22	15	CDS		0	0
hsa-miR-3910	NM_002810	PSMD4	AAAGGCATAAAACCAAGACA#GTCTTGGTGCCAGTGACTTTG#.(((((((...((((((((.#))))))))....))).)))).	641	662	0.846154	-17	1	0.0103308	0.485	0	0	-8.917	15	21	8	CDS		0	0
hsa-miR-3911	NM_002810	PSMD4	TGTGTGGATCCTGGAGGAGGCA#CCTTCTGCACGGGCATCCGCGT#..((((((((((((((((((..#)))))).).)))).))))))).	302	324	0.846154	-22.3	1	3.62996e-05	0.382	0	0	-4.957	18	22	7	CDS		0	0
hsa-miR-3914	NM_002810	PSMD4	AAGGAACCAGAAAATGAGAAGT#GGTTCTCATCTGGTGACAGTGCCTCCTG#.((((((((((...((((((.(#).)))))))))))).........)))).	547	575	0.846154	-16.5	1	0.000206886	0.456	0	0	-9.2861	17	28	12	CDS		0	0
hsa-miR-3916	NM_002810	PSMD4	AAGAGGAAGAAATGGCTGGTTCTCAG#CTGAAGATGACCATCAGCCAGCAAGAGTTTGGCCGCACTGGGCTTCCTG#...((((((...((((((((((((((#)))).)).....))))))))......................)))))).	829	878	0.846154	-20.2	0	0.00181446	0.441	0	0	-13.9286	20	49	8	CDS		0	0
hsa-miR-3917	NM_002810	PSMD4	GCTCGGACTGAGCAGGTGGG#CCCACCAGGCTGCAGGCCCAGCA#(((.((.((((((.((((((#))))))..))).))).)).))).	115	138	0.923077	-26.1	0	1.77346e-05	0.5	0	0	-9.37012	17	23	6	CDS		0	0
hsa-miR-3918	NM_002810	PSMD4	ACAGGGCCGCAGATGGAGACT#GGTGCCATGCTGGGTCTTGG#.(((((((.(((((((..(((#))).)))).)))))))))).	628	648	1	-20.3	1	0.000233785	0.5	0	0	-4.84971	17	20	10	CDS		0	0
hsa-miR-3922-5p	NM_002810	PSMD4	TCAAGGCCAGAGGTCCCACAGCA#TGCTATGGGCTCCCTGGCCTC#...(((((((.((.((((.((((#)))).))))..))))))))).	1110	1131	0.923077	-27.6	0	2.07641e-06	0.426	0	0	-10.1962	17	21	9	CDS		0	0
hsa-miR-3922-3p	NM_002810	PSMD4	TCTGGCCTTGACTTGACTCTTT#AGATGTCCCTGCAGGGAGCAGAGTTTGGCCAGGC#(((((((..(((((..((((((#.))))))..))))).))))))).	923	957	1	-23.3	1	0.0022794	0.426	0	0	-8.2761	18	23	7	CDS		0	0
hsa-miR-3925-5p	NM_002810	PSMD4	AAGAGAACTGAAAGTGGAGCCT#GCTCTCATCAGTTCTCC#..(((((((((....(((((..#)))))..))))))))).	592	609	0.923077	-19.7	1	8.00012e-05	0.441	0	0	-11.1852	14	17	9	CDS		0	0
hsa-miR-3925-3p	NM_002810	PSMD4	ACTCCAGTTTTAGTTCTCTTG#AAGACAAGAAGTGAGACTGGAGG#.(((((((((((.((((....#.)))).))))))))))).	1169	1192	1	-22.2	1	0.0650488	0.485	0	0	-5.08246	15	18	11	CDS		0	0
hsa-miR-3926	NM_002810	PSMD4	TGGCCAAAAAGCAGGCAGAGA#CTGCAGCTTCTGCTGCTGAGGCCGG#(((((....((((.((((((.#.))))))))))..))))).	764	789	0.846154	-21.7	0	8.34153e-05	0.338	0	0	-11.6091	15	19	10	CDS		0	0
hsa-miR-3928-5p	NM_002810	PSMD4	TGAAGCTCTAAGGTTCCGCCTGC#CAGGCGGAATCAGCA#....(((....(((((((((((.#)))))))))))))).	952	967	0.846154	-22	0	0.000120149	0.426	0	0	-16.9839	14	15	14	CDS		0	0
hsa-miR-3929	NM_002810	PSMD4	GAGGCTGATGTGAGTAGACCACT#TGCTCTCATCAGTTCTCC#((((((((((.(((((.......#))))).))))))).))).	591	609	0.846154	-19.6	1	8.00012e-05	0.441	0	0	-6.76235	15	18	7	CDS		0	1
hsa-miR-3934-3p	NM_002810	PSMD4	TGCTCAGGTTGCACAGCTGGGA#TCCCAGTGCTGATCCTGAGCT#.(((((((.(.((..(((((((#)))))))..))).))))))).	675	696	0.923077	-25.8	1	0.0019124	0.5	0	0	-9.26678	17	21	7	CDS		0	0
hsa-miR-3936	NM_002810	PSMD4	TAAGGGGTGTATGGCAGATGCA#GCAGTATGACTGAGGAAGAGCAGATTGCTTATGCCATGCAGATGTCCCTG#..((((((((((((((...(((#.)))...)))))))))....))))).	884	934	0.923077	-23.8	1	0.00100079	0.441	0	0	-4.957	17	26	9	CDS		0	0
hsa-miR-3937	NM_002810	PSMD4	ACAGGCGGCTGTAGCAATGGGGG#CCCACCAGGCTGCAGGCCCA#...((.(.(((((((..((((((#))).))).))))))).))).	115	135	0.923077	-25.3	0	1.71158e-05	0.471	0	0	-10.9622	16	20	7	CDS		0	0
hsa-miR-3938	NM_002810	PSMD4	AATTCCCTTGTAGATAACCCGG#CCGGGATTGCTACGACTGGGAC#...((((((((((.((((((((#))))).)))))))))..)))).	785	807	0.846154	-21.4	0	0.0249544	0.426	0	0	-7.37138	18	22	9	CDS		0	0
hsa-miR-3940-5p	NM_002810	PSMD4	GTGGGTTGGGGCGGGCTCTG#GAGCTGGCCTTGGCCCT#..((((((((((.(((((..#))))).)))))))))).	691	708	1	-28.3	1	9.06059e-05	0.426	0	0	-6.24613	15	17	10	CDS		0	0
hsa-miR-3940-3p	NM_002810	PSMD4	CAGCCCGGATCCCAGCCCACTT#AGGTGGTGCCATGCTGGGTCTTGGTGCC#..(((((((.((((((((((((#))))))......))))))))).)).)).	624	652	0.846154	-23.2	1	2.74482e-06	0.471	0	0	-6.19951	19	28	9	CDS		0	0
hsa-miR-3942-5p	NM_002810	PSMD4	AAGCAATACTGTTACCTGAAAT#TGAGGAAGAGCAGATTGCTTA#(((((((.(((((.(((.(...#).)))...)))))))))))).	894	915	0.846154	-15.9	1	0.000371084	0.485	0	0	-7.10805	16	21	12	CDS		0	0
hsa-miR-3943	NM_002810	PSMD4	TAGCCCCCAGGCTTCACTTGGCG#GCCCAGTGGAGGACAATGAGAAGGATCTGGTGAAACTGGCTAA#((((((((((((((((((.(((.#))).)))))))..............))))).).....))))).	392	435	0.846154	-23.5	1	0.00313095	0.559	0	0	-3.93757	21	43	7	CDS		0	0
hsa-miR-3944-3p	NM_002810	PSMD4	TTCGGGCTGGCCTGCTGCTCCGG#CGGCAGCGGCAGGAGGAGGAGGCCCGGC#.(((((((..((((((((((((.#))).))))))))).......))))))).	730	758	0.846154	-33.3	1	8.92039e-05	0.279	0	0	-6.09222	19	28	9	CDS		0	0
hsa-miR-642b-3p	NM_002810	PSMD4	AGACACATTTGGAGAGGGACCC#GGACCCCGAGTTCCTTCAGAGTGTCCTAGAGAACCTCCCAGGTGTGG#...(((((((((.((((..(..#.)..))))))))))))).	1038	1085	1	-20.6	0	0.000614823	0.515	0	0	-7.80367	14	18	13	CDS		0	0
hsa-miR-550b-2-5p	NM_002810	PSMD4	ATGTGCCTGAGGGAGTAAGACA#TGCGGAATGGAGACTTCTTACCCACCAGGCTGCAG#.((((((((..((.((((((..#.))))))))..))))).))).	95	130	1	-22.2	1	3.29685e-05	0.485	0	0	-8.71745	16	21	8	CDS		0	0
hsa-miR-548o-5p	NM_002810	PSMD4	AAAAGTAATTGCGGTTTTTGCC#GCTGAGGCCGGGATTGCTA#...(((((((.(((((((.((.#)).))))))).))))))).	778	797	0.807692	-20.4	0	0.000958699	0.382	0	0	-9.33931	16	19	7	CDS		0	0
hsa-miR-1268b	NM_002810	PSMD4	CGGGCGTGGTGGTGGGGGTG#GCTCTCATCAGTTCTCCGATTTTGGCTGGTGAAGGTGGTGCCATGCTGGG#(.(((((((((((((((((.#)))))))))..............................)))))))).).	592	642	0.846154	-23.1	1	9.46111e-05	0.485	0	0	-5.10125	18	50	9	CDS		0	0
hsa-miR-378e	NM_002810	PSMD4	ACTGGACTTGGAGTCAGGA#CCTGGCCTCCCAGGCCAC#..(((.(((((.((((((.#))))))...)))))))).	1122	1140	0.923077	-19.5	0	1.49032e-07	0.412	0	0	-10.2048	14	18	8	CDS		0	0
hsa-miR-4418	NM_002810	PSMD4	CACTGCAGGACTCAGCAG#TGCTGGGTCTTGGTGCCAGTGA#(((((((((((((((((.#))))))))))))....))))).	635	657	1	-24.9	1	0.000179446	0.471	0	0	-3.93757	17	22	12	CDS		0	0
hsa-miR-378f	NM_002810	PSMD4	ACTGGACTTGGAGCCAGAAG#CTGGGTCTTGGTGCCAGTG#((((((((.(((.((((...#)))).))).))).))))).	637	656	0.923077	-21.3	1	2.55346e-05	0.471	0	0	-6.28309	15	19	5	CDS		0	0
hsa-miR-4420	NM_002810	PSMD4	GTCACTGATGTCTGTAGCTGAG#CTCAGCTATGGACACATCTGAG#.(((.((.((((((((((((((#))))))))))))))))..))).	981	1003	0.846154	-22.9	0	0.000106522	0.471	0	0	-10.226	19	22	16	CDS		0	0
hsa-miR-4421	NM_002810	PSMD4	ACCTGTCTGTGGAAAGGAGCTA#TGGCTCTGAAGCACCGACAAGGC#.((((((.(((....(((((((#)))))))....))).)))).)).	332	355	0.923077	-20.7	1	0.00477989	0.456	0	0	-12.3352	16	23	7	CDS		0	0
hsa-miR-4423-5p	NM_002810	PSMD4	AGTTGCCTTTTTGTTCCCATGC#GCAGGGAGCAGAGTTTGGCCAGGCGGA#..((((((((((((((((.(((#))))))))))))).......)))))).	933	960	0.846154	-21.8	1	0.000545149	0.426	0	0	-4.957	19	27	13	CDS		0	0
hsa-miR-378g	NM_002810	PSMD4	ACTGGGCTTGGAGTCAGAAG#GGCTGCAGGCCCAGC#.(((((((((.((((.....#)))).))))))))).	122	137	0.948718	-25.2	1	1.81172e-05	0.485	0	0	-6.85115	13	15	9	CDS		0	0
hsa-miR-4425	NM_002810	PSMD4	TGTTGGGATTCAGCAGGACCAT#GTGGTGCCATGCTGGGTCTTGGT#..((((((((((((((((((((#))))).)).))))))))))))).	626	649	1	-23	1	8.89612e-05	0.5	0	0	-4.957	20	23	13	CDS		0	0
hsa-miR-4429	NM_002810	PSMD4	AAAAGCTGGGCTGAGAGGCG#TGCCTCCTGGGCCCAGTTTG#..((((((((((.(((((((#)))))).).)))))))))).	566	586	1	-27.9	1	0.00582864	0.471	0	0	-6.24613	17	20	10	CDS		0	0
hsa-miR-4433a-3p	NM_002810	PSMD4	ACAGGAGTGGGGGTGGGACAT#CTCACCCCAGACACTGGCCGTATCCTGTC#(((((((((((((((((....#))))))))...)))........)))))).	238	267	0.846154	-22.4	1	0.0027768	0.426	0	0	-3.93757	17	29	8	CDS		0	0
hsa-miR-4435	NM_002810	PSMD4	ATGGCCAGAGCTCACACAGAGG#TCTGGTGAAACTGGCTAA#.(((((((...((((.((((..#))))))))..))))))).	417	435	1	-20	1	0.00313095	0.559	0	0	-9.15004	15	18	8	CDS		0	0
hsa-miR-4437	NM_002810	PSMD4	TGGGCTCAGGGTACAAAGGTT#AGCCTTTGTAAACACGTTGAATGGCAAAGATGGAACCGGTTCTCATCTGGTGACAGTGCCTCCTGGGCCCAG#((((((((((((((.......#.)))))..))))))))).	510	582	1	-23.8	1	0.000117944	0.441	0	0	-4.90607	14	18	9	CDS		0	0
hsa-miR-4440	NM_002810	PSMD4	TGTCGTGGGGCTTGCTGGCTTG#CAGGCTGCAGGCCCAGCAGGATG#.(((.((((((((((.((((((#))))))))))))))..)).))).	120	143	0.923077	-26.8	0	1.1899e-05	0.485	0	0	-8.14541	19	23	14	CDS		0	0
hsa-miR-4444	NM_002810	PSMD4	CTCGAGTTGGAAGAGGCG#GCCCATCTGGCTCTGAA#.((((((((((.(.(((.#)))).)))))))).)).	325	342	0.846154	-15.8	1	0.00142362	0.412	0	0	-7.99697	14	17	8	CDS		0	0
hsa-miR-4445-5p	NM_002810	PSMD4	AGATTGTTTCTTTTGCCGTGCA#GCCCTTCGTGTATCTATGGAAGAGCAGCGGCAGCGGCAGGAGGAGGAGG#...((.(((((((((((((((.#.))).)))))))))))).)).	703	752	0.846154	-21.7	0	0.00972922	0.338	0	0	-8.4155	17	21	12	CDS		0	0
hsa-miR-4446-5p	NM_002810	PSMD4	ATTTCCCTGCCATTCCCTTGGC#GCTTAGGGGACTGCATGGGAAGC#.(((((((((..((((((.(((#))).))))))..))).)))))).	1210	1233	0.923077	-23.6	1	0.0100717	0.515	0	0	-9.9649	18	23	6	3UTR		0	0
hsa-miR-4446-3p	NM_002810	PSMD4	CAGGGCTGGCAGTGACATGGGT#ACCCACCAGGCTGCAGGCCCA#..(((((.(((((....(((((#)))))....))))).))))).	114	135	0.846154	-26.1	0	1.71158e-05	0.471	0	0	-9.09597	15	21	5	CDS		0	0
hsa-miR-4448	NM_002810	PSMD4	GGCTCCTTGGTCTAGGGGTA#TGCCTCCTGGGCCCAGTTTGGCTG#((((.((.((((((((((((#)))).)))))))).))...)))).	566	590	0.980769	-23.2	0	2.48412e-05	0.456	0	0	-10.3702	18	24	8	CDS		0	0
hsa-miR-4449	NM_002810	PSMD4	CGTCCCGGGGCTGCGCGAGGCA#GCTTCTGCTGCTGAGGCCGGGATT#.((((((((((.(((.(((((.#)))))))).)))....))))))).	769	793	1	-26.4	1	0.000727836	0.368	0	0	-7.37318	18	24	8	CDS		0	0
hsa-miR-4453	NM_002810	PSMD4	GAGCTTGGTCTGTAGCGGTT#GACTTCTTACCCACCAGGCTGCAGGCCCAGCA#..(((.(((((((((((((.#.)))..)))))))))).))).	106	138	1	-25	0	1.77346e-05	0.5	0	0	-6.85796	16	21	10	CDS		0	0
hsa-miR-4454	NM_002810	PSMD4	GGATCCGAGTCACGGCACCA#TGGTGCCAGTGACTTTGAATTTGGAGTAGATCCC#(((((.((((((((((((((#))))))).))))))).............))))).	645	679	1	-26.1	0	0.0016889	0.456	0	0	-5.83853	19	34	7	CDS		0	0
hsa-miR-4456	NM_002810	PSMD4	CCTGGTGGCTTCCTTTT#GGCCTCCCAGGCCACCAAGGA#(((((((((((......#.))))))))).)).	1125	1146	0.846154	-17.8	1	2.05703e-05	0.426	0	0	-10.3988	11	14	9	CDS		0	0
hsa-miR-3135b	NM_002810	PSMD4	GGCTGGAGCGAGTGCAGTGGTG#CACCTTCTGCACGGGCATCCGCGTGGCCC#(((((((((..((((((.((((#))))..))))))..)).)))....)))).	300	329	0.846154	-26.8	1	7.31362e-06	0.382	0	0	-8.00486	19	29	6	CDS		0	0
hsa-miR-4462	NM_002810	PSMD4	TGACACGGAGGGTGGCTTGGGAA#TCCCAGTGCTGATCCTGAGCTGGCCTTGGCCCTTCGTGTA#..((((((((((((((((((((.#.))))))))).......))))))))))).	675	715	1	-30.5	1	0.00218601	0.382	0	0	-4.957	20	29	11	CDS		0	0
hsa-miR-4463	NM_002810	PSMD4	GAGACTGGGGTGGGGCC#GGTGCCATGCTGGGTCTTG#((((((.((((((.(((#))).)))).)).)))))).	628	647	0.91453	-20.7	0	0.000308892	0.5	0	0	-6.3381	15	19	6	CDS		0	0
hsa-miR-4464	NM_002810	PSMD4	AAGGTTTGGATAGATGCAATA#GTATCCTGTCCAAGCTA#..(((((((((((((((....#))))).)))))))))).	257	274	0.846154	-19.7	1	0.0598892	0.456	0	0	-4.957	15	17	10	CDS		0	0
hsa-miR-4465	NM_002810	PSMD4	CTCAAGTAGTCTGACCAGGGGA#TCTGCTTAGGGGACTGCATGGGA#((((.(((((((....((.(((#))).))....))))))).)))).	1207	1230	0.846154	-18.6	0	0.0254734	0.5	0	0	-11.1711	16	23	7	3UTR		0	0
hsa-miR-4466	NM_002810	PSMD4	GGGTGCGGGCCGGCGGGG#TCCCAGTGCTGATCCTGAGCTGGCCTTGGCCCT#((((..((((((((((((#.))))..))))))))..)))).	675	708	0.826923	-27.1	0	9.06059e-05	0.426	0	0	-9.95757	16	22	8	CDS		0	0
hsa-miR-4469	NM_002810	PSMD4	GCTCCCTCTAGGGTCGCTCGGA#TCCCGGAGACCCGGTCGGGAGGGAGG#.((((((((.(((((.((.(((#))).)).))))).....)))))))).	12	38	0.923077	-26.8	1	0.000488918	0.388	0	0	-5.26888	18	26	8	5UTR		0	0
hsa-miR-4470	NM_002810	PSMD4	TGGCAAACGTGGAAGCCGAGA#TCTGCACGGGCATCCGCGTGGCCC#.(((..(((((((.(((....#.))).))))))).))).	305	329	0.846154	-22.8	0	7.31362e-06	0.382	0	0	-10.6702	13	17	7	CDS		0	0
hsa-miR-4474-5p	NM_002810	PSMD4	TTAGTCTCATGATCAGACACA#GTGCTGATCCTGAGCTGGC#((((.((((.((((((.(((.#))))))))).)))))))).	680	699	1	-20.2	0	0.0015346	0.485	0	0	-9.29912	17	19	9	CDS		0	0
hsa-miR-4474-3p	NM_002810	PSMD4	TTGTGGCTGGTCATGAGGCTAA#TGGGCTCCCTGGCCTCCCAGGCCACC#..((((((((....(((((((.#.))))))))))).)))).	1115	1141	0.923077	-22.6	1	3.11271e-07	0.426	0	0	-13.2745	15	18	11	CDS		0	0
hsa-miR-4478	NM_002810	PSMD4	GAGGCTGAGCTGAGGAG#TCCTGAGCTGGCCTTG#((((((.((((.((((.#)))).)))))))))).	687	703	0.923077	-21.9	0	0.00660053	0.456	0	0	-8.82806	14	16	10	CDS		0	1
hsa-miR-3689c	NM_002810	PSMD4	CTGGGAGGTGTGATATTGTGGT#ACCCCGAGTTCCTTCAGAGTGTCCTAGAGAACCTCCCAGG#(((((((((..((((((.(((.#.))).)))))).......))))))))).	1040	1080	0.923077	-24.1	1	0.00777593	0.471	0	0	-8.00486	18	28	9	CDS		0	0
hsa-miR-3689d	NM_002810	PSMD4	GGGAGGTGTGATCTCACACTCG#GGTGTGGATCCCAACAATGAAGCCATTCGAAATGCTATGGGCTCCCTGGCCTCCCA#(((((((((((((.((((((..#))))))))))..............................))......))))))).	1078	1134	0.923077	-21.2	1	2.39049e-06	0.426	0	0	-4.79441	19	56	10	CDS		0	0
hsa-miR-3689f	NM_002810	PSMD4	TGTGATATCGTGCTTCCTGGGA#TCCCGGAGACCCGGTCGGGAGGGAGGAAGGTGGCAA#(((.((.((.(.((((((((..#.)))))))).).))..)).))).	12	48	0.846154	-19.2	0	0.138125	0.382	0	0	-13.1026	16	23	8	5UTR		0	0
hsa-miR-4479	NM_002810	PSMD4	CGCGCGGCCGTGCTCGGAGCAG#CTGTCCAACCCAAGGGCAAGATCACCTTCTGCACGGGCATCCGCGTGG#(((((((..(((((((..((((#.)))).)))))))))))))).	278	326	1	-29.1	1	2.3393e-06	0.368	0	0	-7.3076	18	21	14	CDS		0	0
hsa-miR-3155b	NM_002810	PSMD4	CCAGGCTCTGCAGTGGGA#TCCCAGTGCTGATCCTGA#.((((.((.(((.(((((#))))).))).)).)))).	675	693	0.846154	-22.5	0	0.000340096	0.5	0	0	-8.0398	14	18	5	CDS		0	0
hsa-miR-4482-5p	NM_002810	PSMD4	AACCCAGTGGGCTATGGAAATG#TGGCCGCACTGGGC#..((((((((((((........#))))).))))))).	858	872	1	-21.5	1	2.70264e-05	0.471	0	0	-5.9255	12	14	7	CDS		0	0
hsa-miR-4485-3p	NM_002810	PSMD4	TAACGGCCGCGGTACCCTAA#GGAGACCCGGTCGG#...((((((.(((..((...#))..))))))))).	16	30	0.923077	-18.2	0	1.21689e-06	0.356	0	0	-9.34934	11	14	9	5UTR		0	0
hsa-miR-4486	NM_002810	PSMD4	GCTGGGCGAGGCTGGCA#CCAGGCTGCAGGCCCAGCA#((((((((((.((((..#)))).)).)..))))))).	119	138	0.846154	-23.3	1	1.77346e-05	0.5	0	0	-6.9954	14	19	7	CDS		0	0
hsa-miR-4487	NM_002810	PSMD4	AGAGCTGGCTGAAGGGCAG#TGCCCTGCTGAAGATGACCATCAGCCAGCA#...(((((((((((((((.#))))))..............))))))))).	822	852	1	-26.5	0	0.00059344	0.412	0	0	-6.51454	15	30	9	CDS		0	0
hsa-miR-4488	NM_002810	PSMD4	AGGGGGCGGGCTCCGGCG#TTGTTAGGCCGTCCCG#..(((((((.((..((((#.)))))).))))))).	1	17	0.846154	-18.5	1	2.35187e-07	0.304	0	0	-8.34548	13	16	7	5UTR		0	0
hsa-miR-4489	NM_002810	PSMD4	TGGGGCTAGTGATGCAGGACG#GTGCTGATCCTGAGCTGGCCTTG#.((((((((((((.(((.((.#)).))))))....))))))))).	680	703	1	-20.7	1	0.00660053	0.456	0	0	-4.65016	17	23	9	CDS		0	0
hsa-miR-4492	NM_002810	PSMD4	GGGGCTGGGCGCGCGCC#GGCTGCAGGCCCAGCA#...(((((((..(((((#))).))..))))))).	122	138	0.923077	-23.5	0	1.77346e-05	0.5	0	0	-12.6861	12	16	7	CDS		0	0
hsa-miR-4494	NM_002810	PSMD4	CCAGACTGTGGCTGACCAGAGG#CCGGTTCTCATCTGGTGACAGTGCCTCCTGGGCCCAGTTTGGC#((((((((.(((...(((((((#.)))).)))))))))))))).	545	588	1	-24.7	1	7.12096e-05	0.471	0	0	-7.87538	18	21	14	CDS		0	0
hsa-miR-4497	NM_002810	PSMD4	CTCCGGGACGGCTGGGC#GTTAGGCCGTCCCGGAGA#(((((((((((((.(((#))).))))))))))))).	3	21	1	-30.7	1	2.55252e-07	0.34	0	0	-4.79441	16	18	13	5UTR		0	0
hsa-miR-4498	NM_002810	PSMD4	TGGGCTGGCAGGGCAAGTGCTG#CAGACGATGCCCTGCTGAAGATGACCATCAGCCA#..(((((((((((((.((.(((#)))))..)))))))).............))))).	815	849	0.846154	-25.8	1	0.000253344	0.426	0	0	-5.19005	18	34	8	CDS		0	0
hsa-miR-4506	NM_002810	PSMD4	AAATGGGTGGTCTGAGGCAA#GCCTCCCAGGCCACCA#.....(((((((((((((..#)))))..)))))))).	1126	1142	0.846154	-23.9	0	3.62941e-07	0.426	0	0	-13.6656	13	16	8	CDS		0	0
hsa-miR-2392	NM_002810	PSMD4	TAGGATGGGGGTGAGAGGTG#ACTTCTTACCCACCAGGCTGC#(((..((((((((((((((.#))))))))))).)))..))).	107	128	0.846154	-24.1	0	2.76882e-05	0.485	0	0	-11.0886	17	21	11	CDS		0	0
hsa-miR-4507	NM_002810	PSMD4	CTGGGTTGGGCTGGGCTGGG#CCAGCTCAGCTATGGACACATCTGAGCCAGCCAAGG#((.((((((((((((((((.#))))))))))................)))))).)).	977	1013	0.923077	-27.9	0	0.000301476	0.456	0	0	-5.49511	18	36	10	CDS		0	0
hsa-miR-4508	NM_002810	PSMD4	GCGGGGCTGGGCGCGCG#CGCGTGGCCCATCTGGCTCTGA#.((((((((((((((((#)))))).))))....)))))).	319	341	0.923077	-24	1	0.000908642	0.412	0	0	-3.79332	16	22	6	CDS		0	0
hsa-miR-4511	NM_002810	PSMD4	GAAGAACTGTTGCATTTGCCCT#GGGCAGCTGCAGCTTCTG#..((((..((((((.((((((.#)))))).)))))))))).	758	776	1	-21.3	0	3.46633e-05	0.294	0	0	-9.54977	16	18	10	CDS		0	0
hsa-miR-4512	NM_002810	PSMD4	CAGGGCCTCACTGTATCGCCCA#GGCAGGAGGAGGAGGCCCG#..(((((((.((.(.(((((..#))).)).).))))))))).	737	756	1	-23.1	1	0.00157273	0.309	0	0	-8.22409	15	19	9	CDS		0	0
hsa-miR-4513	NM_002810	PSMD4	AGACTGACGGCTGGAGGCCCAT#TGGGCTTCCTGACCTAAGCAGTA#..((((..(((.(((((((((.#))))))))).).))....)))).	867	890	1	-23.6	0	0.00707958	0.485	0	0	-12.1611	16	23	9	CDS		0	0
hsa-miR-4514	NM_002810	PSMD4	ACAGGCAGGATTGGGGAA#TTCTCCGATTTTGGCTGG#.(((.(((((((((((((#))))))))))))).))).	603	621	1	-22	0	0.00337216	0.471	0	0	-7.91236	16	18	13	CDS		0	0
hsa-miR-4515	NM_002810	PSMD4	AGGACTGGACTCCCGGCAGCCC#GGCCGTCCCGGAGACCCGGTCG#..((((((.((((.(((.(((.#))).).)).))))..)))))).	7	29	0.846154	-23.8	1	3.51134e-07	0.362	0	0	-6.87023	16	22	6	5UTR		0	0
hsa-miR-4516	NM_002810	PSMD4	GGGAGAAGGGTCGGGGC#GCCTTGGCCCTTCG#....(((((((((((((#))))))))))))).	697	711	1	-24	0	0.000197413	0.397	0	0	-9.54656	13	14	13	CDS		0	0
hsa-miR-4519	NM_002810	PSMD4	CAGCAGTGCGCAGGGCTG#GGCAGCTGCAGCTTCTGCTGCTGA#(((((((((((((.(((.#)))..)))).))....))))))).	759	783	0.846154	-21.4	1	8.68975e-07	0.324	0	0	-4.79441	16	24	7	CDS		0	0
hsa-miR-4520-5p	NM_002810	PSMD4	CCTGCGTGTTTTCTGTCCAA#GGACTGCATGGGAAGCACGGAATATAGGG#((((((((((((((((((..#)))).....)))))))))).....)))).	1217	1246	0.923077	-19.8	1	0.00799296	0.559	0	0	-3.93757	18	29	10	3UTR		0	0
hsa-miR-4520-3p	NM_002810	PSMD4	TTGGACAGAAAACACGCAGGAA#CTGCATGGGAAGCACGGAATATAGGGTTAGATGTGTGTTATCTGTAACCAT#.((((((((.((((((((....#.)))))))).)))))..))).	1220	1271	1	-18.9	1	0.000165898	0.632	0	0	-5.03583	16	21	8	3UTR		0	0
hsa-miR-1269b	NM_002810	PSMD4	CTGGACTGAGCCATGCTACTGG#CAGGGAGCAGAGTTTGGCCAGG#((((.((((((..((((.(((.#)))..))))..)))))))))).	934	956	0.846154	-21	0	0.00167976	0.426	0	0	-12.6925	17	22	10	CDS		0	0
hsa-miR-4522	NM_002810	PSMD4	TGACTCTGCCTGTAGGCCGGT#CCTGCAGGGAGCAGAGTTT#.(((((((((((((((.....#)))))))...)))))))).	930	949	1	-21.8	1	4.07996e-05	0.441	0	0	-3.79332	15	19	8	CDS		0	0
hsa-miR-4523	NM_002810	PSMD4	GACCGAGAGGGCCTCGGCTGT#GCTGGCCTTGGCCCTTCGTGTA#.(((((.((((((..((((((#)).))))..))))))))).)).	693	715	1	-23.4	0	0.00218601	0.382	0	0	-6.9293	17	22	9	CDS		0	0
hsa-miR-4524a-5p	NM_002810	PSMD4	ATAGCAGCATGAACCTGTCTCA#GCAGCTTCTGCTGCTGA#.((((((((.(((.((((....#)))).))))))))))).	766	783	0.923077	-18.6	1	8.68975e-07	0.324	0	0	-5.89267	15	17	11	CDS		0	0
hsa-miR-4524a-3p	NM_002810	PSMD4	TGAGACAGGCTTATGCTGCTAT#GGTAGCTGAGTCTGCTTAG#((((.((((((((.((((((..#)))))))))))))))))).	1197	1216	0.974359	-22.4	0	1.15375e-05	0.471	0	0	-8.91345	18	19	18	3UTR		0	0
hsa-miR-4525	NM_002810	PSMD4	GGGGGGATGTGCATGCTGGTT#AGCCAGCCAAGGAGGAGGATGATTACGACGTGATGCAGGACCCCG#..((((.(.((((((((((((#))))))).........................))))).).)))).	1001	1046	0.923077	-22	0	0.000327568	0.456	0	0	-7.55708	17	45	7	CDS		0	0
hsa-miR-4526	NM_002810	PSMD4	GCTGACAGCAGGGCTGGCCGCT#GGCTGCAGGCCCAGCAGGATGCTGTCAACA#(.(((((((((((((.((.(((#))).)).))))).......)))))))).).	122	152	0.846154	-26.5	1	0.000103669	0.456	0	0	-5.3343	19	30	8	CDS		0	0
hsa-miR-4529-5p	NM_002810	PSMD4	AGGCCATCAGCAGTCCAATGAA#GGCAGCTGCAGCTTCTGCTGCTGAGGCCG#.((((.((((((((........#.)))))))))))).	759	788	1	-22.3	0	7.70045e-05	0.353	0	0	-6.66278	12	14	12	CDS		0	0
hsa-miR-4530	NM_002810	PSMD4	CCCAGCAGGACGGGAGCG#GCTTCTGCTGCTGAGGC#((((((((..(((((((.#))))))))))))).)).	769	786	1	-21.6	1	9.07092e-05	0.338	0	0	-6.23647	15	17	13	CDS		0	0
hsa-miR-4533	NM_002810	PSMD4	TGGAAGGAGGTTGCCGGACGCT#AATAAAGCTTGGCAACTTTTTTTCC#.((((((((((((((((..(((#.))))))))))))))))))).	1280	1305	1	-21.3	1	0.0508595	0.679	0	0	-3.79332	19	21	19	3UTR		0	0
hsa-miR-4534	NM_002810	PSMD4	GGATGGAGGAGGGGTCT#GGACCCCGAGTTCCTTCAGAGTGTCCT#(((((((((((((((((#)))))))....))))))).....))).	1038	1065	0.846154	-22.5	1	0.00180619	0.426	0	0	-3.93757	17	27	7	CDS		0	0
hsa-miR-378i	NM_002810	PSMD4	ACTGGACTAGGAGTCAGAAGG#CTTCTGCTGCTGAGGCCGGG#.((((.((((.((.((((((.#)))))))).)).)).)))).	770	790	0.846154	-19.5	0	0.00014853	0.353	0	0	-9.3759	16	20	8	CDS		0	0
hsa-miR-4535	NM_002810	PSMD4	GTGGACCTGGCTGGGAC#CCCACCAGGCTGCA#((((.(((((.((((..#))))))))))))).	115	129	0.871795	-20.5	0	3.26564e-05	0.485	0	0	-11.1144	13	14	13	CDS		0	0
hsa-miR-548am-5p	NM_002810	PSMD4	AAAAGTAATTGCGGTTTTTGCC#GCTGAGGCCGGGATTGCTA#...(((((((.(((((((.((.#)).))))))).))))))).	778	797	0.807692	-20.4	0	0.000958699	0.382	0	0	-9.33931	16	19	7	CDS		0	0
hsa-miR-1587	NM_002810	PSMD4	TTGGGCTGGGCTGGGTTGGG#CCAGCTCAGCTATGGACACATCTGAGCCAGCCA#...((((((((((((((((.#))))))))))................)))))).	977	1010	0.923077	-27.1	0	1.03037e-05	0.471	0	0	-6.51454	16	33	10	CDS		0	0
hsa-miR-4537	NM_002810	PSMD4	TGAGCCGAGCTGAGCTTAGCTG#CGGTTCTCATCTGGTGACAGTGCCTCCTGGGCCCAGTTTGGCTGAT#(.((((((((((.((((((...#.)))))).)))))))))).).	546	592	1	-25	1	0.000124835	0.441	0	0	-6.39038	17	21	10	CDS		0	0
hsa-miR-4538	NM_002810	PSMD4	GAGCTTGGATGAGCTGGGCTGA#TCAGCAGACATTGATGCCAGCTCAGCTATGGACACATCTGAGCCA#(.(((((((((((((((((((.#.)))))))))).......)))))))))).	961	1006	0.923077	-28.6	1	2.73692e-05	0.485	0	0	-5.10125	20	29	10	CDS		0	0
hsa-miR-4539	NM_002810	PSMD4	GCTGAACTGGGCTGAGCTGGGC#GCAAAGATGGAACCGGTTCTCATCTGGTGACAGTGCCTCCTGGGCCCAGTTTGGCT#(((((((((((((.((..((((#.)))).)).))))))))))))).	533	589	1	-31.6	1	3.51019e-05	0.456	0	0	-4.79441	19	23	13	CDS		0	0
hsa-miR-3960	NM_002810	PSMD4	GGCGGCGGCGGAGGCGGGGG#CCCGGCGGGCAGCTGCAGCTTCTGCTGCTGAGGCCG#(((((((((((((((.(.((#.)).).))))))))))))...))).	752	788	0.846154	-28.2	1	7.70045e-05	0.353	0	0	-4.17062	18	25	12	CDS		0	0
hsa-miR-3973	NM_002810	PSMD4	ACAAAGTACAGCATTAGCCTTAG#CTGAGAACAACGTGGGCCTTATCACACTGGCTAATGACTGTGAAGTGC#.((...(((((((((((((....#.)))))))).)))))...)).	182	230	0.846154	-19.7	0	9.8278e-05	0.441	0	0	-12.8453	15	21	8	CDS		0	0
hsa-miR-4632-5p	NM_002810	PSMD4	GAGGGCAGCGTGGGTGTGGCGGA#TCCGCGTGGCCCATCTGGCTCTG#.(((((((.((((((...(((((#)))))...))))))))).)))).	317	340	1	-26.7	1	0.00011287	0.426	0	0	-5.08276	18	23	9	CDS		0	0
hsa-miR-4632-3p	NM_002810	PSMD4	TGCCGCCCTCTCGCTGCTCTAG#AGAGCAGCGGCAGCGGCAG#((((((....((((((((((..#))))))))))..)))))).	723	742	0.846154	-28.6	0	0.000159933	0.309	0	0	-10.0938	16	19	10	CDS		0	0
hsa-miR-4633-5p	NM_002810	PSMD4	ATATGCCTGGCTAGCTCCTC#GATGTCCCTGCAGGGAGCAGAGTTTGGCCAGGCGG#...((((((((((((((((.#.))))))......)))))))))).	924	959	1	-26.7	0	0.000459527	0.426	0	0	-6.51454	16	24	10	CDS		0	0
hsa-miR-4633-3p	NM_002810	PSMD4	AGGAGCTAGCCAGGCATATGCA#GCATCCGCGTGGCCCATCTGGCTCTG#.(((((((((((.((..((((.#))))..)).)))).....))))))).	314	340	0.846154	-24.3	1	0.00011287	0.426	0	0	-5.3155	17	26	7	CDS		0	0
hsa-miR-4634	NM_002810	PSMD4	CGGCGCGACCGGCCCGGGG#TCCTGGGCCCAGTTTGGCTGA#((((..(((.(((((((((#)))))))))..)))..)))).	570	591	1	-25.7	0	3.64176e-05	0.456	0	0	-11.2001	16	21	9	CDS		0	0
hsa-miR-4638-5p	NM_002810	PSMD4	ACTCGGCTGCGGTGGACAAGT#GCGGGCAGCTGCAGCTTCTGCTGCTGAGGCCGGGA#.(((((((((((((((..(((#.)))))))))))...))))))).	756	791	0.923077	-22.3	1	0.000216103	0.353	0	0	-3.79332	18	23	11	CDS		0	0
hsa-miR-4638-3p	NM_002810	PSMD4	CCTGGACACCGCTCAGCCGGCCG#TGGCTGATGCTCTCATCAGTTCTCCGATTTTGGCTGGTGAAGGTGGTGCCATGCTGGG#(((((.(((((((..((((((((#.))))))))...))))))))))....)).	584	642	0.923077	-29.2	0	9.46111e-05	0.485	0	0	-7.43082	20	29	10	CDS		0	0
hsa-miR-4639-5p	NM_002810	PSMD4	TTGCTAAGTAGGCTGAGATTGA#ATTACAGCCTAAATAAAGCTTGGCAAC#(((((((((((((((.(((...#))).)))))).......))))))))).	1269	1296	0.846154	-18.7	1	0.0156284	0.694	0	0	-4.17062	18	27	9	3UTR		0	0
hsa-miR-4640-5p	NM_002810	PSMD4	TGGGCCAGGGAGCAGCTGGTGGG#CCCACCAGGCTGCAGGCCCAG#((((((..(.(((..((((((((#))))))))))).).)))))).	115	136	0.865385	-33	0	1.45005e-05	0.471	0	0	-10.6297	18	21	11	CDS		0	0
hsa-miR-4640-3p	NM_002810	PSMD4	CACCCCCTGTTTCCTGGCCCAC#TGTTAGGCCGTCCCGGAGACCCGGTCGGGAGGGAGGAAGGTGG#((((.(((.((((((((((...#.)))))))))).)))..)))).	2	45	0.923077	-27.3	0	0.0786939	0.382	0	0	-9.113	17	22	10	5UTR		0	0
hsa-miR-4641	NM_002810	PSMD4	TGCCCATGCCATACTTTTGCCTCA#TGACCATCAGCCAGCAAGAGTTTGGCCGCACTGGGCT#.(((((.((((.((((((((....#.)))))))).)))).....))))).	836	873	0.846154	-25	0	2.19362e-05	0.456	0	0	-8.68381	17	25	8	CDS		0	0
hsa-miR-4642	NM_002810	PSMD4	ATGGCATCGTCCCCTGGTGGCT#GCTACGACTGGGACTGAAGACTCAGACGATGCCC#..((((((((((((..(((((.#)))))....)))............))))))))).	793	827	0.846154	-25.8	1	0.00466823	0.456	0	0	-5.9255	17	34	9	CDS		0	0
hsa-miR-4645-3p	NM_002810	PSMD4	AGACAGTAGTTCTTGCCTGGTT#GGCCCAGCAGGATGCTGTCA#.(((((((..((((((..((((#))))..))))))))))))).	129	149	0.974359	-21.1	1	0.000100312	0.456	0	0	-6.09222	17	20	13	CDS		0	0
hsa-miR-4646-5p	NM_002810	PSMD4	ACTGGGAAGAGGAGCTGAGGGA#TCCTTCAGAGTGTCCTAGAGAACCTCCCAGG#.((((((.(((((.((((((((#))))))))....))))......).)))))).	1049	1080	0.923077	-22.4	1	0.00777593	0.471	0	0	-6.9638	19	31	8	CDS		0	0
hsa-miR-4648	NM_002810	PSMD4	TGTGGGACTGCAAATGGGAG#CTCCCAGGTGTGGATCCCAACAA#((((((((((((..((((((#))))))..))))).))))).)).	1072	1095	0.923077	-24.8	1	0.0010836	0.471	0	0	-6.08354	18	23	6	CDS		0	0
hsa-miR-4649-3p	NM_002810	PSMD4	TCTGAGGCCTGCCTCTCCCCA#GGGAGGGAGGAAGGTGGCAAGAT#(((...((((.(((((((((.#))).)))))).))))....))).	28	51	0.923077	-24.3	0	0.0383428	0.397	0	0	-15.8144	16	23	6	5UTR		0	0
hsa-miR-4650-5p	NM_002810	PSMD4	TCAGGCCTCTTTCTACCTT#AGGAGGAGGAGGCCCGGC#((.(((((((((((.(((.#)))))))))))))).)).	740	758	0.846154	-22.6	0	8.92039e-05	0.279	0	0	-6.23056	16	18	14	CDS		0	0
hsa-miR-4651	NM_002810	PSMD4	CGGGGTGGGTGAGGTCGGGC#GCCTTATCACACTGGCTAATGACTGTGAAGTGCTGACCACACTCACCCCA#.((((((((((.((((((((#.)).)))))).)))))))))).	197	247	1	-30.4	1	0.00607536	0.456	0	0	-7.14013	18	22	10	CDS		0	0
hsa-miR-4652-5p	NM_002810	PSMD4	AGGGGACTGGTTAATAGAACTA#AACCGGTTCTCA#.(((((((((((..........#))))))))))).	543	555	0.923077	-16.1	1	0.000779654	0.485	0	0	-6.90779	11	12	11	CDS		0	0
hsa-miR-4652-3p	NM_002810	PSMD4	GTTCTGTTAACCCATCCCCTCA#AGGGGACTGCATGGGAAGCACGGAATA#(((((((...((((((((((..#)))))).....))))....))))))).	1214	1241	0.846154	-20.8	1	0.0555811	0.529	0	0	-8.55011	17	27	7	3UTR		0	0
hsa-miR-4653-5p	NM_002810	PSMD4	TCTCTGAGCAAGGCTTAACACC#TGAGTCTGCTTAGGGGA#(((((((((.(((((((.....#)))))))))))))))).	1203	1220	1	-20.3	1	6.3046e-05	0.471	0	0	-5.18008	16	17	16	3UTR		0	0
hsa-miR-4653-3p	NM_002810	PSMD4	TGGAGTTAAGGGTTGCTTGGAGA#CCGCAGCAACCCTGAGAACAACGT#((..(((.((((((((((((...#))).)))))))))...)))..)).	171	195	0.846154	-19.8	0	0.059486	0.5	0	0	-10.8408	17	24	9	CDS		0	0
hsa-miR-4654	NM_002810	PSMD4	TGTGGGATCTGGAGGCATCTGG#CCGGTTCTCATCTGGTGACAGTGCCTCCTGGGCCCAG#..((((.((((((((((.(((.#.)))))))))).))))))).	545	582	1	-25.6	0	0.000117944	0.441	0	0	-6.50069	17	20	10	CDS		0	0
hsa-miR-4655-5p	NM_002810	PSMD4	CACCGGGGATGGCAGAGGGTCG#TGATCCTGAGCTGGCCTTGGC#..((((((..(((..(((((((#)))))))..)))..)))))).	684	705	0.923077	-23.6	1	0.000246344	0.426	0	0	-8.84819	16	21	7	CDS		0	0
hsa-miR-4656	NM_002810	PSMD4	TGGGCTGAGGGCAGGAGGCCTGT#ACAGTGCCTCCTGGGCCCAGTTTGGCTGATGCTCTCATCAGTTCT#.((((((((((((((((((((((#)))).)))))))..))))...................))))))).	562	607	1	-30.8	1	0.000110027	0.441	0	0	-3.79332	22	45	7	CDS		0	0
hsa-miR-4658	NM_002810	PSMD4	GTGAGTGTGGATCCTGGAGGAAT#GACCACACTCACC#((((((((((.((..........#)))))))))))).	231	244	1	-19	1	0.00906181	0.456	0	0	-8.58769	12	13	12	CDS		0	0
hsa-miR-4660	NM_002810	PSMD4	TGCAGCTCTGGTGGAAAATGGAG#CCACCAGGCTGCAG#((((((.(((((((.........#))))))))))))).	116	130	0.923077	-25	0	3.29685e-05	0.485	0	0	-6.44976	13	14	13	CDS		0	0
hsa-miR-4659b-3p	NM_002810	PSMD4	TTTCTTCTTAGACATGGCAGCT#GGTGCCATGCTGGGT#......(((((.(((((((.(.#).)))))))))))).	628	643	0.846154	-18.6	0	0.000136998	0.485	0	0	-18.9134	13	15	12	CDS		0	0
hsa-miR-4664-5p	NM_002810	PSMD4	TGGGGTGCCCACTCCGCAAGTT#TGTGGATCCCAACAATGAAGCCATTCGAAATGCTATGGGCTCCCTG#.((((.(((((.((((((....#)))))).............................))))).)))).	1080	1126	0.846154	-21	0	8.83306e-05	0.426	0	0	-9.04109	15	46	6	CDS		0	0
hsa-miR-4664-3p	NM_002810	PSMD4	CTTCCGGTCTGTGAGCCCCGTC#ACGTGGGCCTTATCACACTGGCTAATGACTGTGAAGT#(((((((((((((((((((((.#))).))))....))))).........))))).)))).	191	228	0.923077	-22.6	1	7.29032e-05	0.441	0	0	-3.93757	21	37	5	CDS		0	0
hsa-miR-4665-5p	NM_002810	PSMD4	CTGGGGGACGCGTGAGCGCGAGC#GCAGATTGCTTATGCCATGCAGATGTCCCTGCAGG#((((((((((((((.(((.((((#.)))).))))))))....)))))).))).	903	938	1	-26.3	1	2.17959e-06	0.456	0	0	-4.67302	21	29	8	CDS		0	0
hsa-miR-4666a-3p	NM_002810	PSMD4	CATACAATCTGACATGTATTT#GAATATAGGGTTAGATGTGTGT#(((((.(((((((.(((((((#)))))))..)))))))))))).	1236	1258	0.846154	-16.2	0	0.000278114	0.603	0	0	-6.69537	19	22	12	3UTR		0	0
hsa-miR-4667-5p	NM_002810	PSMD4	ACTGGGGAGCAGAAGGAGAACC#CAGCTTCTGCTGCTGAGG#.((.((.((((((((..(....#)..)))))))).)).)).	767	785	0.923077	-20.3	0	5.52505e-06	0.338	0	0	-8.60208	13	18	8	CDS		0	0
hsa-miR-4667-3p	NM_002810	PSMD4	TCCCTCCTTCTGTCCCCACAG#TGGGGAAGAGGAGGTGAA#(((((((.(((.((((((...#)))))))))))))).)).	477	495	1	-23.5	1	0.0162278	0.618	0	0	-9.59801	16	18	14	CDS		0	0
hsa-miR-4669	NM_002810	PSMD4	TGTGTCCGGGAAGTGGAGGAGG#CCAGCTCAGCTATGGACACAT#((((((((...(((.(((..((#))..))).))).)))))))).	977	998	0.923077	-19.5	1	9.85451e-05	0.5	0	0	-9.79669	16	21	8	CDS		0	0
hsa-miR-4672	NM_002810	PSMD4	TTACACAGCTGGACAGAGGCA#TGCCTTTGTGGGAAGCCCAGTGG#...(((.(((..(((((((((#)))))))))....)))...))).	378	401	0.923077	-19	0	9.38867e-05	0.5	0	0	-14.2298	15	23	9	CDS		0	0
hsa-miR-4673	NM_002810	PSMD4	TCCAGGCAGGAGCCGGACTGGA#CCAGTTTGGCTGATGCTCTCATCAGTTCTCCGATTTTGGCTGGT#.((((.(((((((((((((((.#))))))))))).......................)))).)))).	578	622	0.923077	-25.6	0	0.00380392	0.456	0	0	-5.69428	19	44	11	CDS		0	0
hsa-miR-4674	NM_002810	PSMD4	CTGGGCTCGGGACGCGCGGCT#GGTTCTCATCTGGTGACAGTGCCTCCTGGGCCCAGT#((((((((((((.((((....#.)))).)))))))))))).	547	583	1	-31	1	0.000136739	0.441	0	0	-5.22671	16	19	12	CDS		0	0
hsa-miR-4676-5p	NM_002810	PSMD4	GAGCCAGTGGTGAGACAGTGA#CGCGTGGCCCATCTGGCTCT#((((((((((.(..((.(((.#)))))..)))).))))))).	319	339	0.923077	-21.1	1	6.41962e-05	0.412	0	0	-8.90832	16	20	7	CDS		0	0
hsa-miR-4676-3p	NM_002810	PSMD4	CACTGTTTCACCACTGGCTCTT#GCCTTTGTGGGAAGCCCAGTGG#(((((((((.((((.(((....#)))...)))))))))..)))).	379	401	0.923077	-19.4	1	9.38867e-05	0.5	0	0	-5.91553	16	22	9	CDS		0	0
hsa-miR-4681	NM_002810	PSMD4	AACGGGAATGCAGGCTGTATCT#GGAGACTTCTTACCCACCAGGCTGCAGGCCCA#...(((..(((((.(((.....#.))).)))))..))).	103	135	1	-21.7	0	1.71158e-05	0.471	0	0	-11.2287	11	16	5	CDS		0	0
hsa-miR-4682	NM_002810	PSMD4	TCTGAGTTCCTGGAGCCTGGTCT#AGGCCCGGCGGGCAGCTGCAGCTTCTGCTGCTGAGGCCGGGATTGCTACGACTGGGACTGAAGACTCAGAC#(((((((((((((..((((((((#.))))))))..........))))))......))))))).	749	820	0.923077	-24.6	1	0.000419468	0.426	0	0	-5.52986	21	39	8	CDS		0	0
hsa-miR-4683	NM_002810	PSMD4	TGGAGATCCAGTGCTCGCCCGAT#GTTTGGCCGCACTGGGCTTCCT#.((((.((((((((..(((.(((#))).))).)))))))).)))).	855	877	0.923077	-23.6	0	0.000334378	0.456	0	0	-6.66278	18	22	8	CDS		0	0
hsa-miR-4684-5p	NM_002810	PSMD4	CTCTCTACTGACTTGCAACATA#TGTGGGAAGCCCAGTGGAGGA#.(((((((((.(((.(.(((..#))).).)))..))))))))).	384	405	1	-17.2	1	0.000324609	0.485	0	0	-7.35355	16	21	9	CDS		0	0
hsa-miR-4684-3p	NM_002810	PSMD4	TGTTGCAAGTCGGTGGAGACGT#ACTTCTTACCCACCAGGCTGCAGG#..((((.(((((((((......#.))))).)))))))).	107	131	0.846154	-17.7	0	3.27306e-05	0.485	0	0	-6.50069	13	16	8	CDS		0	0
hsa-miR-4685-5p	NM_002810	PSMD4	CCCAGGGCTTGGAGTGGGGCAAGGTT#GACGATGCCCTGCTGAAGATGACCATCAGCCAGCAAGAGTTTGGCCGCACTGGGC#(((((((((((((((((((((..(((#)))..)))))))))........)))..))))..................))))).	817	872	0.846154	-27.8	1	2.70264e-05	0.471	0	0	-3.93757	24	55	9	CDS		0	0
hsa-miR-4685-3p	NM_002810	PSMD4	TCTCCCTTCCTGCCCTGGCTAG#TTGGCCCTTCGTGTATCTATGGAAGAGCAGCGGCAGCGGCAGGAGGAGGAGGC#((((((((((((((((((((..#.)))..))).))))))))).))))).	700	753	1	-30.7	1	0.00124176	0.324	0	0	-3.93757	20	26	9	CDS		0	0
hsa-miR-4686	NM_002810	PSMD4	TATCTGCTGGGCTTTCTGGTGTT#CACCAGGCTGCAGGCCCAGCAGG#...((((((((((((((((((..#)))))))....))))))))))).	117	140	1	-31.2	0	2.31709e-05	0.5	0	0	-6.51454	18	23	11	CDS		0	0
hsa-miR-4687-5p	NM_002810	PSMD4	CAGCCCTCCTCCCGCACCCAAA#GGTCGGGAGGGAGGAAGGTGG#((.(((((((((((.(((....#)))))))))).)))..).)).	24	45	0.923077	-23.6	0	0.0786939	0.382	0	0	-6.23056	16	21	10	5UTR		0	0
hsa-miR-4687-3p	NM_002810	PSMD4	TGGCTGTTGGAGGGGGCAGGC#TGCCCTGCTGAAGATGACCATCAGCCAG#((((((.(((((((((((...#)))))).))........))).)))))).	822	850	0.923077	-22.9	0	0.000253524	0.426	0	0	-5.48126	17	28	6	CDS		0	0
hsa-miR-1343-5p	NM_002810	PSMD4	TGGGGAGCGGCCCCCGGGTGGG#CTCATCTGGTGACAGTGCCTCCTGGGCCCAGTTTGGCTGATGCTCTCATCAGTTCTCCGA#((((((((((((((((((((((#)))))))))..............))))).......................)))))))).	551	611	0.846154	-27.6	1	4.56267e-05	0.441	0	0	-3.93757	22	60	9	CDS		0	0
hsa-miR-1343-3p	NM_002810	PSMD4	CTCCTGGGGCCCGCACTCTCGC#GTGACAGTGCCTCCTGGGCCCAGT#...((.(((((((((((.((((#)))).))))).....)))))))).	559	583	1	-24.1	0	0.000136739	0.441	0	0	-8.4155	17	24	8	CDS		0	0
hsa-miR-4688	NM_002810	PSMD4	TAGGGGCAGCAGAGGACCTGGG#CCAGGCTGCAGGCCCA#...((((.((((....(((((.#)))))))))..)))).	119	135	0.923077	-22.3	0	1.71158e-05	0.471	0	0	-11.9426	13	16	9	CDS		0	0
hsa-miR-4689	NM_002810	PSMD4	TTGAGGAGACATGGTGGGGGCC#GGCCCAGTTTGGCTGATGCTCTCATCAGTTCTCCG#....(((((..((((((((((.#.))))))))))..))))).	575	610	0.923077	-24.1	0	5.52966e-05	0.441	0	0	-13.6138	15	19	10	CDS		0	0
hsa-miR-4690-5p	NM_002810	PSMD4	GAGCAGGCGAGGCTGGGCTGAA#TTCTCATCTGGTGACAGTGCCTCCTGGGCCCAGTTTGGCTGATGCTCT#((((((((.((((((((((.(.#.).)))))))))).)))..))))).	549	597	0.923077	-31.3	1	0.000109909	0.441	0	0	-4.99396	19	25	10	CDS		0	0
hsa-miR-4690-3p	NM_002810	PSMD4	GCAGCCCAGCTGAGGCCTCTG#CAGGAGGAGGAGGCCCGGCGGGCAGCTGCA#(((((((.((((.(((((((.#.))))))))))).))..))))).	739	769	0.923077	-31.6	1	1.21441e-07	0.279	0	0	-7.54034	18	23	11	CDS		0	0
hsa-miR-4691-5p	NM_002810	PSMD4	GTCCTCCAGGCCATGAGCTGCGG#CTGCAGCTTCTGCTGCTGAGGCCGGGATTGCTACGACTGGGACT#(((((((.((((.((((((((((#)))))))))........).)))).)))............)))).	764	808	0.846154	-26.2	1	0.018791	0.426	0	0	-7.54034	21	44	9	CDS		0	0
hsa-miR-4692	NM_002810	PSMD4	TCAGGCAGTGTGGGTATCAGAT#GATGCGCATCATTGCCTT#..((((((((((.(((((....#))))).)).)))))))).	366	384	0.884615	-22.4	1	1.27576e-06	0.485	0	0	-6.24613	15	18	8	CDS		0	0
hsa-miR-4694-3p	NM_002810	PSMD4	CAAATGGACAGGATAACACCT#GTGCTGACCACACTCACCCCAGACACTGGCCGTATCCTGTCCAA#....(((((((((((...((.#.))...))))))))))).	226	270	0.923077	-21.1	0	0.00827259	0.441	0	0	-9.77961	13	18	11	CDS		0	0
hsa-miR-4695-5p	NM_002810	PSMD4	CAGGAGGCAGTGGGCGAGCAGG#GTTTGGCCGCACTGGGCTTCCTGA#(((((((((((((((((((...#))))).)).))))..)))))))).	855	879	1	-26	1	0.00195174	0.456	0	0	-3.93757	19	24	8	CDS		0	0
hsa-miR-4695-3p	NM_002810	PSMD4	TGATCTCACCGCTGCCTCCTTC#GAGGGAGGAAGGTGGCAAGATGGT#(.((((..(((((.((((((((#))))))))..)))))..)))).).	30	54	0.903846	-24.5	0	0.00348494	0.412	0	0	-9.81541	18	24	8	5UTR		0	0
hsa-miR-4697-5p	NM_002810	PSMD4	AGGGGGCGCAGTCACTGACGTG#CCGGTTCTCATCTGGTGACAGTGCCTCCTG#(((((((((.((((((......#.)))))).))))))))).	545	575	1	-26.1	1	0.000206886	0.456	0	0	-5.18008	15	18	9	CDS		0	0
hsa-miR-4697-3p	NM_002810	PSMD4	TGTCAGTGACTCCTGCCCCTTGGT#GCCAAGGAGGAGGATGATTACGACGT#((((.(((((((((.(((((((((#))))))).)))))).).)))))))).	1006	1032	0.846154	-24.7	0	0.00954851	0.441	0	0	-8.79206	22	26	8	CDS		0	0
hsa-miR-4700-5p	NM_002810	PSMD4	TCTGGGGATGAGGACAGTGTGT#CACACTGGCTAATGACTGTGAAGTGCTGACCACACTCACCCCAGAC#(((((((.((((..(((((((.#)))))))...........................))))))))))).	204	250	0.846154	-26.1	1	0.00923025	0.471	0	0	-8.39718	18	46	11	CDS		0	0
hsa-miR-4701-3p	NM_002810	PSMD4	ATGGGTGATGGGTGTGGTGT#ACCACACTCACCCCAG#.((((.(.((((((((((..#))))))))))))))).	232	248	1	-22.8	0	0.00427702	0.471	0	0	-8.00792	15	16	15	CDS		0	0
hsa-miR-4707-3p	NM_002810	PSMD4	AGCCCGCCCCAGCCGAGGTTCT#GATTTTGGCTGGTGAAGGTGGTGCC#.(((((((((((((((((((..#))))))))))))....))))).)).	609	634	1	-27	1	6.26331e-05	0.471	0	0	-3.79332	19	25	12	CDS		0	0
hsa-miR-4708-5p	NM_002810	PSMD4	AGAGATGCCGCCTTGCTCCTT#AGGGAGGAAGGTGGCAA#.....(((((((((.((((((#)))))).))))))))).	31	48	1	-26.6	0	0.138125	0.382	0	0	-14.401	15	17	9	5UTR		0	0
hsa-miR-203b-5p	NM_002810	PSMD4	TAGTGGTCCTAAACATTTCACA#TGTGAAGTGCTGACCACA#..((((((.....(((((((((#)))))))))..)))))).	220	238	0.846154	-19	1	0.000118181	0.471	0	0	-14.7166	15	18	9	CDS		0	0
hsa-miR-4710	NM_002810	PSMD4	GGGTGAGGGCAGGTGGTT#GGCTCCCTGGCCTCCCA#.((.((((.((((.((((#)))).)))).)))))).	1117	1134	0.846154	-21.1	0	2.39049e-06	0.426	0	0	-8.73858	14	17	6	CDS		0	0
hsa-miR-4711-5p	NM_002810	PSMD4	TGCATCAGGCCAGAAGACATGAG#TCTGGCTCTGAAGCAC#(((.((((((((((.........#)))))).)))).))).	330	346	0.923077	-19.9	0	0.00195074	0.412	0	0	-7.9381	13	16	6	CDS		0	0
hsa-miR-4713-5p	NM_002810	PSMD4	TTCTCCCACTACCAGGCTCCCA#TGTTAGGCCGTCCCGGAGACCCGGTCGGGAGGGAGGAA#(((((((.(((((.((((((..#.)))).)).))).))..))))))).	2	40	0.923077	-25.4	1	0.0115353	0.412	0	0	-7.10805	18	25	7	5UTR		0	0
hsa-miR-4713-3p	NM_002810	PSMD4	TGGGATCCAGACAGTGGGAGAA#CTCCCAGGTGTGGATCCCAA#(((((((((.((..((((((..#)))))).)).))))))))).	1072	1092	1	-31.5	1	0.00125816	0.5	0	0	-7.32605	17	20	9	CDS		0	0
hsa-miR-4714-5p	NM_002810	PSMD4	AACTCTGACCCCTTAGGTTGAT#ATCAATTTTGGGGAAGAGG#..((((..((((..((((((((#)))))))).)))).)))).	469	488	0.846154	-18.4	0	0.0191737	0.618	0	0	-10.9603	16	19	8	CDS		0	0
hsa-miR-4714-3p	NM_002810	PSMD4	CCAACCTAGGTGGTCAGAGTTG#CAGCAAGAGTTTGGCCGCACTGGGC#....((((((((((((((.((.#.)).))))))))).))))).	847	872	0.923077	-22.2	0	2.70264e-05	0.471	0	0	-9.54656	16	20	9	CDS		0	0
hsa-miR-4715-5p	NM_002810	PSMD4	AAGTTGGCTGCAGTTAAGGTGG#CCACCAGGCTGCAGGCCCAGCA#..(((((((((((((..(((((#))))).))))))))..))))).	116	138	1	-25.8	1	1.77346e-05	0.5	0	0	-5.19005	18	22	8	CDS		0	0
hsa-miR-4715-3p	NM_002810	PSMD4	GTGCCACCTTAACTGCAGCCAAT#TTGGCTGATGCTCTCATCAGTTCTCCGATTTTGGCTGGTGAAGGTGGTGCC#((((((((((.....(((((((.#.)))))))...)))))))))).	583	634	1	-27.1	1	6.26331e-05	0.471	0	0	-12.9906	17	22	10	CDS		0	0
hsa-miR-4716-5p	NM_002810	PSMD4	TCCATGTTTCCTTCCCCCTTCT#GGGAGGGAGGAAGGTGGCAAGATGGTGTTGGAA#((((((((.(((((((((((((#))))))).)))))).)))).........)))).	28	61	0.846154	-27.2	1	3.45806e-05	0.441	0	0	-4.99396	21	33	7	5UTR		0	0
hsa-miR-3529-5p	NM_002810	PSMD4	AGGTAGACTGGGATTTGTTGTT#GGAGTAGATCCCAGTGCTGATCCTG#(((((((((((((((((.....#.))))))))))).)))..))).	667	692	0.923077	-19.4	1	0.000335691	0.5	0	0	-3.93757	17	22	11	CDS		0	0
hsa-miR-4717-5p	NM_002810	PSMD4	TAGGCCACAGCCACCCATGTGT#GCACTATGGTGTGTGTGGA#....(((((..((((...((((#))))...))))..))))).	62	81	0.846154	-19.3	0	5.19034e-05	0.529	0	0	-13.8469	13	19	5	CDS		0	0
hsa-miR-4717-3p	NM_002810	PSMD4	ACACATGGGTGGCTGTGGCCT#GGCCTTGGCCCTTCGTGTA#..(((((((.((((..((((.#))))..)))).))))))).	696	715	1	-22.9	1	0.00218601	0.382	0	0	-7.16801	15	19	7	CDS		0	0
hsa-miR-4721	NM_002810	PSMD4	TGAGGGCTCCAGGTGACGGTGG#GCCGTCCCGGAGACCCG#...(((((((.((.((((((..#)))))))))))).))).	8	25	1	-25.7	0	5.30486e-10	0.352	0	0	-10.1962	15	17	12	5UTR		0	0
hsa-miR-4722-5p	NM_002810	PSMD4	GGCAGGAGGGCTGTGCCAGGTTG#AACCGGTTCTCATCTGGTGACAGTGCCTCCTGGGCCC#(((((((((((((((((((((..#.))))))).))))).))))))..))).	543	580	0.846154	-30.1	1	5.11319e-05	0.426	0	0	-3.93757	21	27	7	CDS		0	0
hsa-miR-4722-3p	NM_002810	PSMD4	ACCTGCCAGCACCTCCCTGCAG#GGAGGGAGGAAGGTGGCAAGATGGTG#((((((((.(.(((((((.(..#).)))))))..).)))))....))).	29	55	0.846154	-26.9	1	4.59838e-05	0.426	0	0	-7.81874	17	26	7	5UTR		0	0
hsa-miR-4723-5p	NM_002810	PSMD4	TGGGGGAGCCATGAGATAAGAGCA#TGCTATGGGCTCCCTGGCCTCCCAG#((((((.((((.(((.....((((#)))).....)))..)))))))))).	1110	1135	0.846154	-23.8	0	6.59964e-07	0.426	0	0	-9.06111	17	25	10	CDS		0	0
hsa-miR-4723-3p	NM_002810	PSMD4	CCCTCTCTGGCTCCTCCCCAAA#TTTGTGGGAAGCCCAGTGGAGGA#.(((((((((((..((((((((#)))).)))))))).)).))))).	382	405	1	-22.3	1	0.000324609	0.485	0	0	-5.9393	19	23	8	CDS		0	0
hsa-miR-4724-5p	NM_002810	PSMD4	AACTGAACCAGGAGTGAGCTTCG#TGAAGGTGGTGCCATGCTGGGTCTTGGTGCCAGTG#.((((.(((((((.(.(((....#.))).).)))))))..)))).	621	656	0.846154	-21.8	0	2.55346e-05	0.471	0	0	-6.78417	15	21	7	CDS		0	0
hsa-miR-4724-3p	NM_002810	PSMD4	GTACCTTCTGGTTCAGCTAGT#CTGAGCCAGCCAAGGA#...(((((((((((((.....#)))))))))..)))).	998	1014	0.846154	-17.6	0	0.000671883	0.441	0	0	-6.51454	13	16	9	CDS		0	0
hsa-miR-4725-5p	NM_002810	PSMD4	AGACCCTGCAGCCTTCCCACC#GGTGGTGCCATGCTGGGTCTT#((((((.(((......(((((#))))).....))).)))))).	625	646	0.846154	-21.9	0	0.000389469	0.485	0	0	-14.7673	14	21	6	CDS		0	0
hsa-miR-4725-3p	NM_002810	PSMD4	TGGGGAAGGCGTCAGTGTCGGG#CCCAGACACTGGCCGTATCCTGTCCAA#((((((..((((((((((((((#))).))))))))).)).)))...))).	243	270	0.846154	-24.9	0	0.00827259	0.441	0	0	-7.7949	20	27	9	CDS		0	0
hsa-miR-4726-5p	NM_002810	PSMD4	AGGGCCAGAGGAGCCTGGAGTGG#GCTATGGGCTCCCTGGCCTC#.(((((((.(((((((..(((..#)))..)))))))))))))).	1111	1131	1	-31.5	1	2.07641e-06	0.426	0	0	-4.84971	17	20	14	CDS		0	0
hsa-miR-4726-3p	NM_002810	PSMD4	ACCCAGGTTCCCTCTGGCCGCA#GTGAGACTGGAGGGAAAGGGTA#((((...((((((((((((((.#))).).)))))))))).)))).	1179	1201	1	-24.9	0	0.0446013	0.471	0	0	-11.5013	18	22	10	CDS		0	0
hsa-miR-4727-3p	NM_002810	PSMD4	ATAGTGGGAAGCTGGCAGATTC#TGCCAGCTCAGCTATG#(((((..(.((((((((.....#))))))))).))))).	975	991	0.923077	-18.6	0	5.21112e-06	0.441	0	0	-8.43861	14	16	9	CDS		0	0
hsa-miR-4728-5p	NM_002810	PSMD4	TGGGAGGGGAGAGGCAGCAAGCA#TGCTATGGGCTCCCTGGCCTCCCAG#(((((((((.(((.(....((((#))))...).)))))...))))))).	1110	1135	0.923077	-23.6	1	6.59964e-07	0.426	0	0	-6.26997	17	25	7	CDS		0	0
hsa-miR-4728-3p	NM_002810	PSMD4	CATGCTGACCTCCCTCCTGCCCCAG#GGTCGGGAGGGAGGAAGGTG#...(((..(((((((((((((....#)).)))))))))))..))).	24	44	0.846154	-29.4	0	0.0925485	0.382	0	0	-10.3719	16	20	11	5UTR		0	0
hsa-miR-4730	NM_002810	PSMD4	CTGGCGGAGCCCATTCCATGCCA#GGTGTGGATCCCAACAATGAAGCCATTCGAAATGCTATGGGCTCCCTGGCCT#..((((((((((((((((((((.#))))))))............................)))))))))...))).	1078	1130	0.846154	-31	1	2.5855e-06	0.426	0	0	-4.957	20	52	9	CDS		0	0
hsa-miR-4731-5p	NM_002810	PSMD4	TGCTGGGGGCCACATGAGTGTG#ATGCTATGGGCTCCCTGGCC#.((((((((((.(((.(((((.#))))))))))).))))))).	1109	1129	1	-22.9	1	2.28549e-06	0.441	0	0	-7.37318	18	20	11	CDS		0	0
hsa-miR-4731-3p	NM_002810	PSMD4	CACACAAGTGGCCCCCAACACT#GGAATATAGGGTTAGATGTGTGT#((((((..((((((........#.))))))..)))))).	1235	1258	0.923077	-17.8	0	0.000278114	0.603	0	0	-8.76339	12	16	6	3UTR		0	0
hsa-miR-4732-5p	NM_002810	PSMD4	TGTAGAGCAGGGAGCAGGAAGCT#GCTATGGGCTCCCTGGCCTCC#....(((((((((((....(((.#)))....))))))))..))).	1111	1132	0.846154	-21.8	0	1.6237e-06	0.441	0	0	-9.77961	14	21	8	CDS		0	0
hsa-miR-4733-5p	NM_002810	PSMD4	AATCCCAATGCTAGACCCGGTG#GCTGGGTCTTGGTGCCAGTGACTTTGAATTTGGA#....(((((((((((((((((.#))))))))).))))...............)))).	636	670	0.846154	-18.3	0	0.0223518	0.456	0	0	-9.54656	17	34	9	CDS		0	0
hsa-miR-4733-3p	NM_002810	PSMD4	CCACCAGGTCTAGCATTGGGAT#ATCCCAGTGCTGATCCTGAGCTGGC#((((((((..((((((((((((#))))))))))))..)))).).))).	674	699	1	-28	1	0.0015346	0.485	0	0	-6.23647	20	25	12	CDS		0	0
hsa-miR-4734	NM_002810	PSMD4	GCTGCGGGCTGCGGTCAGGGCG#GCCTTGGCCCTTCGTGTATCTATGGAAGAGCAGCGGCAGCG#(((((..((((((((((((((.#)))))))))....................))))).))))).	697	738	0.846154	-33.3	0	0.000419922	0.324	0	0	-7.38222	19	41	9	CDS		0	0
hsa-miR-4736	NM_002810	PSMD4	AGGCAGGTTATCTGGGCTG#GGCCCAGTTTGGCTGATGCTC#.(((((((((.(((((((.#)))))))..)))))..)))).	575	596	0.837607	-20.3	1	0.000504982	0.456	0	0	-6.6181	16	21	7	CDS		0	0
hsa-miR-3064-5p	NM_002810	PSMD4	TCTGGCTGTTGTGGTGTGCAA#GCAGCGGCAGCGGCAGGAG#(((.((((((((.((.(((..#))))).)))))))).))).	726	745	0.923077	-22	0	0.0011041	0.338	0	0	-8.49178	16	19	8	CDS		0	0
hsa-miR-3064-3p	NM_002810	PSMD4	TTGCCACACTGCAACACCTTACA#GTGGCAAGATGGTGTTGGAAAGCACTATGGTGTGTGTGGACAAC#((((((((((.(((((((.....#.))))))).)..............)))))).))).	41	85	0.846154	-20	1	0.00166179	0.559	0	0	-6.76235	17	35	7	5UTR		0	0
hsa-miR-4738-3p	NM_002810	PSMD4	TGAAACTGGAGCGCCTGGAGGA#CCTCCTGGGCCCAGTTTGGC#(.(((((((.((.((.(((((.#))))).))))))))))).).	568	588	1	-25.6	1	7.12096e-05	0.471	0	0	-7.86594	17	20	11	CDS		0	0
hsa-miR-4739	NM_002810	PSMD4	AAGGGAGGAGGAGCGGAGGGGCCCT#GGGCTCCCTGGCCTCCCAGGCCA#..((..(((((..(((.(((((((.#)))))))))).)))))....)).	1116	1139	0.923077	-29.6	0	2.08634e-07	0.412	0	0	-15.6129	17	23	10	CDS		0	0
hsa-miR-4740-5p	NM_002810	PSMD4	AGGACTGATCCTCTCGGGCAGG#CCCGGTCGGGAGGGAGGA#....((..(((((((((.(.((#)).).))))))))).)).	21	39	1	-18.9	0	0.00526381	0.397	0	0	-13.4039	14	18	9	5UTR		0	0
hsa-miR-4741	NM_002810	PSMD4	CGGGCTGTCCGGAGGGGTCGGCT#GCTGATCCTGAGCTGGCCTTGGCCCT#.((((((.((((.(((((((((.#)))))))))...))))...)))))).	682	708	0.846154	-28.7	1	9.06059e-05	0.426	0	0	-7.39609	19	26	9	CDS		0	0
hsa-miR-4742-3p	NM_002810	PSMD4	TCTGTATTCTCCTTTGCCTGCAG#CTGCAGGCCCAGCAGGATGCT#...(((((((.((..((((((((#))))))))..)).))))))).	124	145	1	-23.9	0	0.000247213	0.471	0	0	-10.9316	17	21	8	CDS		0	0
hsa-miR-4743-5p	NM_002810	PSMD4	TGGCCGGATGGGACAGGAGGCAT#GTGCCTCCTGGGCCCAGTTTGGCTG#.(((((((((((.((((((((((#))))))))))..)))).))))))).	565	590	0.923077	-34.8	1	2.48412e-05	0.456	0	0	-5.08246	21	25	10	CDS		0	0
hsa-miR-122b-5p	NM_002810	PSMD4	TTTAGTGTGATAATGGCGTTTGA#TCAAAGACCCGCAGCAACCCTGAGAACAACGTGGGCCTTATCACACTGGC#.((((((((((((.(((.(....#.).))))))))))))))).	163	213	0.948718	-20.4	1	0.000181523	0.485	0	0	-4.65016	16	19	15	CDS		0	0
hsa-miR-122b-3p	NM_002810	PSMD4	AAACACCATTGTCACACTCCAC#GGAGACCCGGTCGGGAGGGAGGAAGGTGGCAAGATGGTGTTG#.((((((((((((((..(((..#.)))..))))))..)))))))).	16	58	1	-23.3	1	2.31672e-05	0.426	0	0	-4.02637	17	23	8	5UTR		0	0
hsa-miR-4745-3p	NM_002810	PSMD4	TGGCCCGGCGACGTCTCACGGTC#CCGGAGACCCGGTCGGGA#...((((((...(((((.(((..#))))))))...)))))).	14	32	0.923077	-24.1	0	0.000331484	0.377	0	0	-13.9286	14	18	8	5UTR		0	0
hsa-miR-4746-3p	NM_002810	PSMD4	AGCGGTGCTCCTGCGGGCCGA#GGCCCAGCAGGATGCTGTC#.((((((.(((((((((((..#))))).)))))))))))).	129	148	1	-28.8	1	7.93351e-05	0.471	0	0	-6.10696	17	19	12	CDS		0	0
hsa-miR-4747-5p	NM_002810	PSMD4	AGGGAAGGAGGCTTGGTCTTAG#ACTGGGCTTCCTGACCTA#(((..((((((((((((.....#))))))))))))..))).	865	883	0.923077	-22.5	0	9.6756e-05	0.456	0	0	-11.0886	15	18	12	CDS		0	0
hsa-miR-4747-3p	NM_002810	PSMD4	AAGGCCCGGGCTTTCCTCCCAG#GGAGGAGGAGGCCCGGCGGGCA#...((((((((.(((((((...#.)))))))))))...)))).	741	763	0.846154	-27.5	0	7.86247e-06	0.265	0	0	-9.86134	15	20	11	CDS		0	0
hsa-miR-4748	NM_002810	PSMD4	GAGGTTTGGGGAGGATTTGCT#GGCCGTATCCTGTCCAAGCTA#..((((((((.(((((..(((#)))...))))).)))))))).	253	274	0.923077	-21	1	0.0598892	0.456	0	0	-7.78178	16	21	8	CDS		0	0
hsa-miR-4749-5p	NM_002810	PSMD4	TGCGGGGACAGGCCAGGGCATC#ATGCCATGCAGATGTCCCTGCAG#((((((((((...((.(((((.#))))).))....)))))))))).	914	937	0.846154	-26.5	1	1.98406e-06	0.441	0	0	-11.6313	17	23	10	CDS		0	0
hsa-miR-4750-5p	NM_002810	PSMD4	CTCGGGCGGAGGTGGTTGAGTG#GCTGACCACACTCACCCCAGA#((.(((..(((((((((.(((.#))))))))).)))..))))).	228	249	1	-21.7	0	0.00634645	0.471	0	0	-9.35244	17	21	9	CDS		0	0
hsa-miR-4750-3p	NM_002810	PSMD4	CCTGACCCACCCCCTCCCGCAG#GCCGTCCCGGAGACCCGGTCGGGAGGGAGGAAGGTGGCAAGATGGTGTTGGA#.((((((((((((((((((...#.)))))))).))............))).))))).	8	60	0.923077	-25.4	1	3.48285e-05	0.426	0	0	-3.79332	18	34	8	5UTR		0	0
hsa-miR-4751	NM_002810	PSMD4	AGAGGACCCGTAGCTGCTAGAAGG#CCATTCGAAATGCTATGGGCTCCCTG#((.(((((((((((.....(((((#)).))).....)))))))).))))).	1100	1126	0.884615	-22	0	8.83306e-05	0.426	0	0	-6.46361	18	26	8	CDS		0	0
hsa-miR-4753-5p	NM_002810	PSMD4	CAAGGCCAAAGGAAGAGAACAG#GTGCTGATCCTGAGCTGGCCTTGG#((((((((.((((..((.((..#)).))..))))....)))))))).	680	704	1	-20.6	1	0.000240267	0.441	0	0	-6.58625	16	24	8	CDS		0	0
hsa-miR-4754	NM_002810	PSMD4	ATGCGGACCTGGGTTAGCGGAGT#GCATCCGCGTGGCCCATCTGGCTCTGA#...((((((((((((((((((((#)).))))).)))))))...)).)))).	314	341	0.846154	-23.9	0	0.000908642	0.412	0	0	-6.51454	20	27	7	CDS		0	0
hsa-miR-4755-5p	NM_002810	PSMD4	TTTCCCTTCAGAGCCTGGCTTT#GAAGTGAGACTGGAGGGAAAG#(((((((((((...((.(((((#))))).)).))))))))))).	1176	1197	1	-22.9	1	0.0530595	0.485	0	0	-9.43035	18	21	11	CDS		0	0
hsa-miR-4755-3p	NM_002810	PSMD4	AGCCAGGCTCTGAAGGGAAAGT#GCTTATGCCATGCAGATGTCCCTGCAGGGAGCAGAGTTTGGCC#.(((((((((((.(((((....#.)))))........))))))))))).	910	953	1	-23.3	1	0.00147088	0.426	0	0	-5.08246	16	26	11	CDS		0	0
hsa-miR-4756-5p	NM_002810	PSMD4	CAGGGAGGCGCTCACTCTCTGCT#GCAGGACCCCGAGTTCCTTCAGAGTGTCCTAGAGAACCTCCCA#..((((((..(((((.(((((..#.))))).))....)))..)))))).	1035	1078	0.846154	-23.8	1	0.00123993	0.456	0	0	-7.48895	16	25	6	CDS		0	0
hsa-miR-4756-3p	NM_002810	PSMD4	CCAGAGATGGTTGCCTTCCTAT#AGGAAGGTGGCAAGATGGT#(((......(((((((((((..#)))))))))))....))).	35	54	0.846154	-18.8	0	0.00348494	0.412	0	0	-17.9033	14	19	11	5UTR		0	0
hsa-miR-4758-5p	NM_002810	PSMD4	GTGAGTGGGAGCCGGTGGGGCTG#GGCCTTATCACACTGGCTAATGACTGTGAAGTGCTGACCACACTCACC#((((((((((((((((((((((.#))))).....))))))))...................)).))))))).	196	244	0.846154	-29.7	1	0.00906181	0.456	0	0	-3.93757	22	48	8	CDS		0	0
hsa-miR-4758-3p	NM_002810	PSMD4	TGCCCCACCTGCTGACCACCCTC#AGGCCGTCCCGGAGACCCGGTCGGGAGGGAGGAAGGTGGCAA#((((((.(((.((..(((((...#.))).))..)).)))..)).)))).	6	48	0.846154	-23.6	0	0.138125	0.382	0	0	-9.89832	16	25	4	5UTR		0	0
hsa-miR-4761-5p	NM_002810	PSMD4	ACAAGGTGTGCATGCCTGACC#GGAGACTTCTTACCCACCAGGCTGCAGGCCC#....(((.((((.(((((...#.))))))))).))).	103	134	0.923077	-21.7	0	1.65924e-05	0.471	0	0	-13.1493	12	15	9	CDS		0	0
hsa-miR-4761-3p	NM_002810	PSMD4	GAGGGCATGCGCACTTTGTCC#ACAAGATGCGCATCATTGCCTTTG#(((((((((((((.(((((..#))))).))))))....))))))).	362	386	0.846154	-21.2	1	1.06119e-06	0.5	0	0	-4.79441	18	24	7	CDS		0	0
hsa-miR-4762-3p	NM_002810	PSMD4	CTTCTGATCAAGATTTGTGGTG#CCGGAGACCCGGTCGGGAGG#(((((((((..(.(((.(((..#))).))))..))))))))).	14	34	0.846154	-15.7	1	8.63874e-05	0.381	0	0	-9.29399	16	20	9	5UTR		0	0
hsa-miR-4763-3p	NM_002810	PSMD4	AGGCAGGGGCTGGTGCTGGGCGGG#CCCGGCGGGCAGCTGCAGCTTCTGCTG#.((((((((((((((((.(.((((#)))).).)))).)..))))))))))).	752	779	0.846154	-33.2	1	1.45601e-08	0.324	0	0	-3.79332	21	27	11	CDS		0	0
hsa-miR-4766-3p	NM_002810	PSMD4	ATAGCAATTGCTCTTTTGGAA#TTCCTGACCTAAGCAGTATGACTGAGGAAGAGCAGATTGCTT#..(((((((((((((((....#.)))))))))).))))).	872	914	0.923077	-17.4	1	0.00032304	0.485	0	0	-4.957	15	18	10	CDS		0	0
hsa-miR-4767	NM_002810	PSMD4	CGCGGGCGCTCCTGGCCGCCGCC#GGTGGTGCCATGCTGGGTCTTGGTGCCAGTGA#(((.(((((((((((((((((((#)))))))....))))))....)))))).))).	625	657	0.846154	-30.4	0	0.000179446	0.471	0	0	-6.9696	22	32	7	CDS		0	0
hsa-miR-4768-5p	NM_002810	PSMD4	ATTCTCTCTGGATCCCATGGAT#TTTGTGGGAAGCCCAGTGGAGGAC#.((((((((((.(((((((((.#)))))))))...)))).)))))).	382	406	0.837607	-21.7	1	0.000248924	0.5	0	0	-7.14013	19	24	9	CDS		0	0
hsa-miR-4769-3p	NM_002810	PSMD4	TCTGCCATCCTCCCTCCCCTAC#TAGGCCGTCCCGGAGACCCGGTCGGGAGGGAGGAAGGTGGCAAGAT#((((((((((((((((((....#.)))))))))))...))))).)).	5	51	0.923077	-32.4	1	0.0383428	0.397	0	0	-3.93757	18	24	11	5UTR		0	0
hsa-miR-4776-5p	NM_002810	PSMD4	GTGGACCAGGATGGCAAGGGCT#GCCATGCTGGGTCTTGGTGCCAG#.(((((((((((((((..(((.#))).))))..)))))))).))).	631	654	0.923077	-24.1	1	3.76002e-06	0.456	0	0	-3.79332	18	23	8	CDS		0	0
hsa-miR-4776-3p	NM_002810	PSMD4	CTTGCCATCCTGGTCCACTGCAT#ATGCTATGGGCTCCCTGGCCTCCCAGGCCACCAAGGACGGCAAGA#((((((.((((((((((..((((#))))..)))))).....................)))).)))))).	1109	1154	0.846154	-25.4	0	0.0092215	0.412	0	0	-5.48126	20	45	6	CDS		0	0
hsa-miR-4778-3p	NM_002810	PSMD4	TCTTCTTCCTTTGCAGAGTTGA#TCAATTTTGGGGAAGAGGAG#((((((((((...(((((((((#))))))))))))))))))).	470	490	0.923077	-21.7	1	0.01451	0.618	0	0	-11.3983	19	20	19	CDS		0	0
hsa-miR-4780	NM_002810	PSMD4	ACCCTTGAGCCTGATCCCTAGC#AGGGTAGCTGAGTCTGCTTAGGGGA#.(((((((((..(((((((...#)))).......))).))))))))).	1195	1220	0.923077	-20.2	1	6.3046e-05	0.471	0	0	-9.9649	16	25	9	3UTR		0	0
hsa-miR-4436b-5p	NM_002810	PSMD4	GTCCACTTCTGCCTGCCCTGCC#GGCAGCGGCAGGAGGAGGAGGCC#(((..(((((.(((((((((((#))))).)))))))))))..))).	731	754	0.923077	-31.6	0	0.000243547	0.324	0	0	-13.9134	19	23	11	CDS		0	0
hsa-miR-4781-5p	NM_002810	PSMD4	TAGCGGGGATTCCAATATTGG#GATGCCCTGCTGA#((((((((..((.........#))..)))))))).	820	833	0.846154	-16.3	1	0.000124763	0.456	0	0	-9.35094	10	13	8	CDS		0	0
hsa-miR-4781-3p	NM_002810	PSMD4	AATGTTGGAATCCTCGCTAGAG#CTAGAGAACCTCCCAGGTGTGGATCCCAACAA#..((((((.((((.((((.(((#.)))...)))).)))).)))))).	1063	1095	0.846154	-20.3	1	0.0010836	0.471	0	0	-6.87023	17	24	6	CDS		0	0
hsa-miR-4783-5p	NM_002810	PSMD4	GGCGCGCCCAGCTCCCGGGCT#GCCATGCTGGGTCTTGGTGCCA#((((((((((((.....(((.#)))..)))))))....))))).	631	653	0.846154	-26.2	1	3.07057e-06	0.471	0	0	-7.05204	15	22	7	CDS		0	0
hsa-miR-4783-3p	NM_002810	PSMD4	CCCCGGTGTTGGGGCGCGTCTGC#GCAGCGGCAGGAGGAGGAGGCCCGGCGGGCAGCTGCAGCTTCTGCTGCTGAGGCCGGGA#.((((((((((.(((..((((((#.)))))).))).)))).............)))))).	732	791	0.846154	-28.4	1	0.000216103	0.353	0	0	-7.37318	19	36	6	CDS		0	0
hsa-miR-4785	NM_002810	PSMD4	AGAGTCGGCGACGCCGCCAGC#GCTCTCATCAGTTCTCCGATTTTGGCTGGTGAAGGTGGTGCCATGCTGGGTCTT#(((.((((((.(((((((...#.)))))))...)))))).))).	592	646	0.923077	-23.4	0	0.000389469	0.485	0	0	-9.79437	16	22	7	CDS		0	0
hsa-miR-2467-5p	NM_002810	PSMD4	TGAGGCTCTGTTAGCCTTGGCTC#AGCCATTCGAAATGCTATGGGCTCCCTGGCCTCC#.((((((..(..(((((((((..#.)))).)))))..).)))))).	1098	1132	0.846154	-21.6	1	1.6237e-06	0.441	0	0	-13.3349	16	22	6	CDS		0	0
hsa-miR-2467-3p	NM_002810	PSMD4	AGCAGAGGCAGAGAGGCTCAGG#CTGGGCTTCCTGACCTAAGCA#.((..((((((.(((((((((.#)))))))))))).)))..)).	866	887	0.923077	-26.1	0	0.000228096	0.5	0	0	-14.2912	17	21	12	CDS		0	0
hsa-miR-4786-5p	NM_002810	PSMD4	TGAGACCAGGACTGGATGCACC#GGTGAAGGTGGTGCCATGCTGGGTCTTGGTGCCAG#((..((((((((((.(((((((#.))))).)).)..)))))))))..)).	619	654	0.884615	-23.5	0	3.76002e-06	0.456	0	0	-9.26259	19	27	9	CDS		0	0
hsa-miR-4786-3p	NM_002810	PSMD4	TGAAGCCAGCTCTGGTCTGGGC#GCCCGGCGGGCAGCTGCAGCTTCT#.((((((((((((.(.((((((#))))))).)).)))))..))))).	751	775	0.846154	-28	1	1.03876e-07	0.294	0	0	-4.88321	19	24	7	CDS		0	0
hsa-miR-4787-3p	NM_002810	PSMD4	GATGCGCCGCCCACTGCCCCGCGC#GCAGCGGCAGCGGCAGGAGGAGGAGGCCCGGCGGGCAG#..(((.(((((..(((((((((((#)).))))....))))).............)))))))).	726	764	0.846154	-27.1	0	4.82123e-06	0.279	0	0	-11.4939	19	38	8	CDS		0	0
hsa-miR-4788	NM_002810	PSMD4	TTACGGACCAGCTAAGGGAGGC#GCTGATCCTGAGCTGGCCT#....((.((((((.((((.(((#)))..)))).)))))))).	682	701	1	-22.5	0	0.00441629	0.485	0	0	-11.9471	15	19	8	CDS		0	0
hsa-miR-4789-3p	NM_002810	PSMD4	CACACATAGCAGGTGTATATA#GTGTTGGAAAGCACTATGGTGTGTGTGG#((((((((.(((((((.....#.))))).)).)))))))).	52	80	1	-20	1	3.0329e-05	0.515	0	0	-4.99396	15	19	8	CDS		0	0
hsa-miR-4793-5p	NM_002810	PSMD4	ACATCCTGCTCCACAGGGCAGAGG#TCTGAGCCAGCCAAGGAGGAGGATGA#.((((((.((((....(((..(((#)))..)))......)))).)))))).	997	1023	0.846154	-23.7	1	0.0108185	0.441	0	0	-9.22143	16	26	6	CDS		0	0
hsa-miR-4793-3p	NM_002810	PSMD4	TCTGCACTGTGAGTTGGCTGGCT#GGCCAGGCGGAATCAGCAGACATTGATGCCAGCTCAGCTATGGACACATCTGAGCCAGCCAAGGAGGAGGATGATTACGACGTGATGCAGGA#((((((((.(...((((((((((#.))))))))))...).))................)))))).	949	1041	1	-25.5	1	0.00320906	0.441	0	0	-12.4547	19	41	10	CDS		0	0
hsa-miR-4794	NM_002810	PSMD4	TCTGGCTATCTCACGAGACTGT#TTTGTGGGAAGCCCAGT#.((((((.(((((((((.....#))))))))))))).)).	382	399	0.846154	-16.8	1	3.85704e-05	0.5	0	0	-6.10696	15	17	13	CDS		0	0
hsa-miR-4796-5p	NM_002810	PSMD4	TGTCTATACTCTGTCACTTTAC#GTCGGGAGGGAGGAAGGTGGCAAGATGGTGTTGGAAAGCACTATGGTGTGTGTGGACAA#((((((((((((((((((((..#.))))))))).))........................))))))))).	25	84	0.846154	-19.6	1	0.000446049	0.544	0	0	-3.93757	20	47	9	5UTR		0	0
hsa-miR-4797-3p	NM_002810	PSMD4	TCTCAGTAAGTGGCACTCTGT#GCTGAGGCCGGGATTGCTACGACTGGGAC#(((((((..((((((.(((..#.))).)))))).))))))).	778	807	1	-20.1	1	0.0249544	0.426	0	0	-7.54065	16	20	7	CDS		0	0
hsa-miR-4804-5p	NM_002810	PSMD4	TTGGACGGTAAGGTTAAGCAA#TGTCCAAGCTACATACTGTCCAAC#((((((((((..((..(((..#.))))).)))))))))).	263	287	0.846154	-17.3	1	0.0273615	0.441	0	0	-11.0777	15	18	10	CDS		0	0
hsa-miR-4804-3p	NM_002810	PSMD4	TGCTTAACCTTGCCCTCGAAA#GAGGGAGGAAGGTGGCAA#((((..(((((.(((((....#)))))...))))))))).	30	48	0.846154	-18.3	0	0.138125	0.382	0	0	-13.3044	14	18	9	5UTR		0	0
hsa-miR-5000-3p	NM_002810	PSMD4	TCAGGACACTTCTGAACTTGGA#TCCTTCAGAGTGTCCTAGAG#(((((((((.((((((...(((#)))))))))))))))).)).	1049	1069	1	-20.9	1	0.00563609	0.456	0	0	-5.18008	18	20	16	CDS		0	0
hsa-miR-5001-5p	NM_002810	PSMD4	AGGGCTGGACTCAGCGGCGGAGCT#AGCTGCAGCTTCTGCTGCTGAGGCCGGG#....((((.(((((((((((((((#.)))).))))))))))).)))).	762	790	0.923077	-32.1	0	0.00014853	0.353	0	0	-10.603	19	23	11	CDS		0	0
hsa-miR-5002-3p	NM_002810	PSMD4	TGACTGCCTCACTGACCACTT#GAGACCCGGTCGGGAGGGAGG#...((.((((.((((((....#.)))))))))).)).	17	38	0.907692	-21.2	0	0.000488918	0.388	0	0	-11.2403	12	15	10	5UTR		0	0
hsa-miR-5003-3p	NM_002810	PSMD4	TACTTTTCTAGGTTGTTGGGG#CCCGCAGCAACCCTGAGAAC#...(((((..(((((((((((#))).))))))))..))))).	170	190	0.923077	-20.8	0	0.0110729	0.529	0	0	-8.81344	16	20	8	CDS		0	0
hsa-miR-5004-3p	NM_002810	PSMD4	CTTGGATTTTCCTGGGCCTCAG#CTGCAGGCCCAGCAGGATGCT#...(.(((((.(((((((((((#))).)))))))).))))).).	124	145	0.923077	-23.2	0	0.000247213	0.471	0	0	-13.4584	17	21	8	CDS		0	0
hsa-miR-5006-5p	NM_002810	PSMD4	TTGCCAGGGCAGGAGGTGGAA#TCACCTTCTGCACGGGCAT#.((((...(((((((((((..#)))))))))))...)))).	299	318	1	-26.5	0	0.000125607	0.382	0	0	-9.55161	15	19	11	CDS		0	0
hsa-miR-5006-3p	NM_002810	PSMD4	TTTCCCTTTCCATCCTGGCAG#CTGCTTAGGGGACTGCATGGGAAGCACGGAAT#.((((((((((((((((((((#))))).))).......))))))))...)))).	1208	1240	0.923077	-19.1	1	0.0476405	0.515	0	0	-3.79332	20	32	8	3UTR		0	0
hsa-miR-5007-5p	NM_002810	PSMD4	TAGAGTCTGGCTGATATGGTTT#GACCATCAGCCAGCA#....(.((((((((..(((((.#)))))))))))))).	837	852	0.846154	-19.2	0	0.00059344	0.412	0	0	-12.416	14	15	14	CDS		0	0
hsa-miR-5008-5p	NM_002810	PSMD4	TGAGGCCCTTGGGGCACAGTGG#CCGGTTCTCATCTGGTGACAGTGCCTCCTGGGCCCAG#((.(((((..(((((((.((.(#.).)).)))))))..))))))).	545	582	0.846154	-26.9	0	0.000117944	0.441	0	0	-7.79401	17	23	7	CDS		0	0
hsa-miR-5008-3p	NM_002810	PSMD4	CCTGTGCTCCCAGGGCCTCGC#GCAGATGTCCCTGCAGGGAGCAGAGT#.((.((((((((((((.((((#)).)).).))))...))))))).)).	921	947	0.846154	-24.1	0	6.00743e-06	0.471	0	0	-6.82535	18	26	7	CDS		0	0
hsa-miR-5010-3p	NM_002810	PSMD4	TTTTGTGTCTCCCATTCCCCAG#CTGGAGGGAAAGGGTAGCTGAGTCTGCTTAGGGGACTGCATGGGAAGCACGGAAT#((((((((.(((((((((((..#.)))))....)))))).)))))))).	1185	1240	1	-26.4	1	0.0476405	0.515	0	0	-4.99396	19	26	8	3UTR		0	0
hsa-miR-5087	NM_002810	PSMD4	GGGTTTGTAGCTTTGCTGGCATG#ATGCCAGCTCAGCTATGGACA#..((((((((((..((((((((.#))))))))..)))))))))).	974	995	1	-27.8	1	0.000622988	0.471	0	0	-7.10297	18	21	10	CDS		0	0
hsa-miR-5088-5p	NM_002810	PSMD4	CAGGGCTCAGGGATTGGATGGAGG#TTCTCATCTGGTGACAGTGCCTCCTGGGCCCA#..(((((((((((((((((((((.#))).)))))))).........)))))))))).	549	581	0.923077	-26.3	1	0.000115864	0.426	0	0	-4.957	21	32	10	CDS		0	0
hsa-miR-5088-3p	NM_002810	PSMD4	TCCCTTCTTCCTGGGCCCTCA#GGCCGTCCCGGAGACCCGGTCGGGAGGGAGGA#((((((((..((((((((...#.)).).)))))..)))))))).	7	39	1	-24.2	1	0.00526381	0.397	0	0	-6.23647	16	22	8	5UTR		0	0
hsa-miR-5092	NM_002810	PSMD4	AATCCACGCTGAGCTTGGCATC#GATGCCAGCTCAGCTATGGAC#..((((.(((((((.(((((((#))))))))))))))..)))).	973	994	0.830769	-29	0	2.14406e-05	0.456	0	0	-7.23614	18	21	14	CDS		0	0
hsa-miR-5093	NM_002810	PSMD4	AGGAAATGAGGCTGGCTAGGAGC#TCCTGAGCTGGCCTTGGCCCTT#(((...(((((((((((((((..#)))).)))))))))))..))).	687	709	1	-23.5	0	7.28027e-05	0.412	0	0	-12.9896	18	22	11	CDS		0	0
hsa-miR-5187-3p	NM_002810	PSMD4	ACTGAATCCTCTTTTCCTCAG#CTGAGGAAGAGCAGATTG#....((((..(((((((((((#)))))))))))..)))).	893	911	0.923077	-19.2	0	0.000238963	0.5	0	0	-11.8455	15	18	11	CDS		0	0
hsa-miR-5189-3p	NM_002810	PSMD4	TGCCAACCGTCAGAGCCCAGA#CTGGGCTTCCTGACCTAAGCAG#(((.....((((((((((((.#)))))))..)))))....))).	866	888	0.923077	-21.6	0	0.00161641	0.485	0	0	-16.8469	15	22	7	CDS		0	0
hsa-miR-5190	NM_002810	PSMD4	CCAGTGACTGAGCTGGAGCCA#TGGCTGGTGAAGGTGGTGCCATGCTGGGTCTTGGT#((((.((((.((((((.((((#.)))).))).))).)))))))).	614	649	0.923077	-24	0	8.89612e-05	0.5	0	0	-9.29912	18	23	8	CDS		0	0
hsa-miR-5193	NM_002810	PSMD4	TCCTCCTCTACCTCATCCCAGT#ACTGGCTAAACGCCTCAAGAAGGAGAAAGTAAATGTTGACATTATCAATTTTGGGGAAGAGGAGGT#.((((((((.(((((.......#.))))).)))))))).	426	492	1	-22.4	1	0.00485934	0.618	0	0	-5.26888	13	16	8	CDS		0	0
hsa-miR-5194	NM_002810	PSMD4	TGAGGGGTTTGGAATGGGATGG#CCTCCCAGGTGTGGATCCCA#...((((((((.(.(((((.((#)))))))..).)))))))).	1071	1091	0.923077	-19.2	0	0.00139139	0.5	0	0	-10.7182	16	20	8	CDS		0	0
hsa-miR-5195-5p	NM_002810	PSMD4	AACCCCTAAGGCAACTGGATGG#TCATCTGGTGACAGTGCCTCCTGGGC#..(((...((((((((((((((#))))))))).....)))))...))).	552	578	0.846154	-19.5	0	6.47815e-05	0.456	0	0	-10.7153	17	26	9	CDS		0	0
hsa-miR-5195-3p	NM_002810	PSMD4	ATCCAGTTCTCTGAGGGGGCT#AGTCTGCTTAGGGGACTGC#...((((((((((((.(((((#))))).)))))))))))).	1205	1224	1	-25	0	0.000126821	0.471	0	0	-6.74759	17	19	12	3UTR		0	0
hsa-miR-5196-3p	NM_002810	PSMD4	TCATCCTCGTCTCCCTCCCAG#GGGAGGGAGGAAGGTGGC#(((.(((..((((((((((..#)))))))))).)))))).	28	46	1	-25	0	0.0872736	0.368	0	0	-10.3396	16	18	10	5UTR		0	0
hsa-miR-5197-5p	NM_002810	PSMD4	CAATGGCACAAACTCATTCTTGA#GAGTTTGGCCAG#...((((.(((((((........#))))))))))).	943	955	0.846154	-16.8	0	0.000995111	0.412	0	0	-9.06122	11	12	11	CDS		0	0
hsa-miR-5571-3p	NM_002810	PSMD4	GTCCTAGGAGGCTCCTCTG#GGAGGAGGCCCGGCGGGCA#((((..((.(.(((((((.#))))))).)))...)))).	744	763	0.846154	-23.1	0	7.86247e-06	0.265	0	0	-13.8387	14	19	7	CDS		0	0
hsa-miR-5100	NM_002810	PSMD4	TTCAGATCCCAGCGGTGCCTCT#GAGGCCGGGATTGCTACGACTGGGACTGAAG#(((((.((((((..(((((((.#)))))..........))..))))))))))).	781	812	0.834615	-24.9	0	0.0027069	0.412	0	0	-7.9845	18	31	11	CDS		0	0
hsa-miR-5572	NM_002810	PSMD4	GTTGGGGTGCAGGGGTCTGCT#GCTGACCACACTCACCCCAGACA#(((((((((.(((((((.((.#)).)))).).)))))))))).).	228	251	1	-25	1	0.0176688	0.485	0	0	-5.18008	18	23	10	CDS		0	0
hsa-miR-664b-3p	NM_002810	PSMD4	TTCATTTGCCTCCCAGCCTACA#TGTTAGGCCGTCCCGGAGACCCGGTCGGGAGGGAGGAAGGTGGC#.((((((.((((((..((.((.#.)).))..)))))).)))))).	2	46	0.923077	-21.4	1	0.0872736	0.368	0	0	-7.07546	16	22	6	5UTR		0	0
hsa-miR-5580-5p	NM_002810	PSMD4	TGCTGGCTCATTTCATATGTGT#TGAGCCAGCC#.(((((((((............#))))))))).	999	1009	1	-17.7	1	9.39478e-06	0.485	0	0	-13.0794	9	10	9	CDS		0	0
hsa-miR-5580-3p	NM_002810	PSMD4	CACATATGAAGTGAGCCAGCAC#GTGTTGGAAAGCACTATGGTGTGTGT#(((((((.(((((..(((((((#)))))))....)))).).))))))).	52	78	0.923077	-22.1	1	1.67921e-05	0.515	0	0	-7.8435	19	26	7	CDS		0	0
hsa-miR-5581-3p	NM_002810	PSMD4	TTCCATGCCTCCTAGAAGTTCC#GGAAAGGGTAGCTGAGTCTGCTTAGGGGACTGCATGGGAA#(((((((((((((((.(((((.#.))).))..)))))))...)))))))).	1191	1231	1	-20.7	1	0.0196813	0.515	0	0	-4.17062	20	28	8	3UTR		0	0
hsa-miR-548at-5p	NM_002810	PSMD4	AAAAGTTATTGCGGTTTTGGCT#GGCCCGGCGGGCAGCTGCAGCTTCTGCTGCTGAGGCCGGGATTGCTA#...(((.(((.((((((((((.#.)))))))))).))).))).	750	797	0.846154	-19.9	0	0.000958699	0.382	0	0	-10.883	16	20	10	CDS		0	0
hsa-miR-5584-3p	NM_002810	PSMD4	TAGTTCTTCCCTTTGCCCAATT#GGTCGGGAGGGAGGAAG#...((((((((((((((.....#)))..))))))))))).	24	41	0.846154	-17.9	0	0.0177079	0.397	0	0	-6.51454	14	17	11	5UTR		0	0
hsa-miR-5586-3p	NM_002810	PSMD4	CAGAGTGACAAGCTGGTTAAAG#GGCCCAGCAGGATGCTGTCAACATAGTTTGTCATTCA#..((((((((((((((((....#.))).))))))))))))).	129	166	0.846154	-19.4	1	0.114584	0.485	0	0	-4.957	16	19	13	CDS		0	0
hsa-miR-5587-3p	NM_002810	PSMD4	GCCCCGGGCAGTGTGATCATC#GATCACCTTCTGCACGGGCA#(.((((.((((.((((((...#))))))...)))).))))).	297	317	0.846154	-22.9	0	0.000145992	0.382	0	0	-9.99174	15	20	6	CDS		0	0
hsa-miR-1295b-5p	NM_002810	PSMD4	CACCCAGATCTGCGGCCTAAT#GTTTGGCCGCACTGGGC#..(((((...(((((((.(((#))).)))))))))))).	855	872	1	-22.6	0	2.70264e-05	0.471	0	0	-9.56953	15	17	12	CDS		0	0
hsa-miR-1295b-3p	NM_002810	PSMD4	AATAGGCCACGGATCTGGGCAA#CCCAGACACTGGCCG#....(((((.(..((((((...#))))))..)))))).	243	258	0.846154	-21.4	0	0.000433101	0.456	0	0	-15.425	12	15	6	CDS		0	0
hsa-miR-5588-5p	NM_002810	PSMD4	ACTGGCATTAGTGGGACTTTT#GGTGCCATGCTGGGTCTTGGTGCCAGTG#((((((((((((((.(((...#))).)))).........)))))))))).	628	656	0.923077	-20.5	1	2.55346e-05	0.471	0	0	-4.67302	17	28	10	CDS		0	0
hsa-miR-5588-3p	NM_002810	PSMD4	AAGTCCCACTAATGCCAGC#GCTGAGTCTGCTTAGGGGACTG#.((((((.((((.((((((#)))).....)))))))))))).	1201	1223	0.846154	-18.9	1	6.24499e-05	0.485	0	0	-7.39609	16	22	12	3UTR		0	0
hsa-miR-5589-5p	NM_002810	PSMD4	GGCTGGGTGCTCTTGTGCAGT#CTGCACGGGCATCCGCGTGGCCC#((((((((((((..((((((.#))))))))))))))....)))).	306	329	1	-26.4	1	7.31362e-06	0.382	0	0	-6.08354	18	23	14	CDS		0	0
hsa-miR-5589-3p	NM_002810	PSMD4	TGCACATGGCAACCTAGCTCCCA#GGGAGCAGAGTTTGGCCAGGCGG#(((.(.(((((((((.((((((.#)))))))).)))..)))))))).	936	959	0.846154	-23.5	0	0.000459527	0.426	0	0	-9.1036	19	23	8	CDS		0	0
hsa-miR-5591-5p	NM_002810	PSMD4	TGGGAGCTAAGCTATGGGTAT#GCCCAGTTTGGCTGATGCTCTCAT#(((((((..((((((((((..#)))))...)))))...))))))).	576	600	0.846154	-23.5	1	6.2697e-06	0.441	0	0	-7.3076	17	24	7	CDS		0	0
hsa-miR-5682	NM_002810	PSMD4	GTAGCACCTTGCAGGATAAGGT#GCCGTATCCTGTCCAAGCTACA#(((((.....((((((((.(((#))).))))))))....))))).	254	276	1	-21.8	0	0.0766328	0.456	0	0	-11.9948	16	22	8	CDS		0	0
hsa-miR-548ax	NM_002810	PSMD4	AGAAGTAATTGCGGTTTTGCCA#GGCAGCGGCAGGAGGAGGAGGCCCGGCGGGCAGCTGCAGCTTCTG#((((((...((((((((((((.#.)))))..))))))))))))).	731	776	1	-20.3	0	3.46633e-05	0.294	0	0	-8.85129	18	22	13	CDS		0	0
hsa-miR-5685	NM_002810	PSMD4	ACAGCCCAGCAGTTATCACGGG#TCCGATTTTGGCTGGTGAAGGTGGTGCCATGCTGGGTC#...(((((((((.((((((...#.)))))).).)))))))).	606	644	0.991453	-21.8	0	0.000373018	0.485	0	0	-7.80367	15	19	8	CDS		0	0
hsa-miR-5681b	NM_002810	PSMD4	AGGTATTGCCACCCTTTCTAGT#GCTGGTGAAGGTGGTGCCATGCTGGGTCTTGGTGCCA#.((((((((((((.((.(((((#))))).)).))))))...............)))))).	616	653	0.846154	-19.7	1	3.07057e-06	0.471	0	0	-4.65016	19	37	6	CDS		0	0
hsa-miR-5690	NM_002810	PSMD4	TCAGCTACTACCTCTATTAGG#GGAGGAAGACAAGAAGTGAGACTGGAGGGAAAGGGTAGCTGAG#(((((((((.((((((.....#.)))))).....))))))))).	1164	1207	0.923077	-20	1	0.000910206	0.456	0	0	-5.18008	15	22	9	CDS		0	0
hsa-miR-5698	NM_002810	PSMD4	TGGGGGAGTGCAGTGATTGTGG#CCACCAGGCTGCAGGCCCA#...(((..((((((....((((#))))...))))))..))).	116	135	1	-21	0	1.71158e-05	0.471	0	0	-11.3404	13	19	6	CDS		0	0
hsa-miR-5705	NM_002810	PSMD4	TGTTTCGGGGCTCATGGCCTGTG#CACGGGCATCCGCGTGGCCCATCTGGCTCTGAAGCAC#(((((((((((((((((((((((#))))))).....))))........)))))))))))).	309	346	0.923077	-27.2	1	0.00195074	0.412	0	0	-3.93757	23	37	12	CDS		0	0
hsa-miR-5739	NM_002810	PSMD4	GCGGAGAGAGAATGGGGAGC#GCTCTCATCAGTTCTCCGA#.(((((((......((((((#)))))).....))))))).	592	611	0.884615	-19.6	1	4.56267e-05	0.441	0	0	-14.4098	13	19	7	CDS		0	0
hsa-miR-5787	NM_002810	PSMD4	GGGCTGGGGCGCGGGGAGGT#GCTATGGGCTCCCTGGCCTCCCAGGCCA#((.(((((((.(((((((.(#.).))))))))))..)))).)).	1111	1139	0.923077	-30	0	2.08634e-07	0.412	0	0	-8.31989	17	23	10	CDS		0	0
hsa-miR-1199-5p	NM_002810	PSMD4	CCTGAGCCCGGGCCGCGCAG#CTGCACGGGCATCCGCGTGGCCCATCTGGCTCT#...(((((.(((((((((..#.)))))))))....))))).	306	339	0.923077	-29	0	6.41962e-05	0.412	0	0	-7.57093	14	20	9	CDS		0	0
hsa-miR-1199-3p	NM_002810	PSMD4	TGCGGCCGGTGCTCAACCTGC#GGAAGAGCAGCGGCAGCGG#(((.((((.(((((..((...#))..))))).)))).))).	720	739	0.923077	-24.2	0	0.000143166	0.324	0	0	-8.99449	14	19	5	CDS		0	0
hsa-miR-6068	NM_002810	PSMD4	CCTGCGAGTCTCCGGCGGTGG#CTGCTTAGGGGACTGCATGGG#(((((.((((((((((((...#)))))..)))))))))).)).	1208	1229	1	-22.5	0	0.00876119	0.485	0	0	-5.83853	17	21	10	3UTR		0	0
hsa-miR-6069	NM_002810	PSMD4	GGGCTAGGGCCTGCTGCCCCC#GGCTGCAGGCCCAGCA#..(((.((((((((.(((...#))).))))))))))).	122	138	1	-29.1	0	1.77346e-05	0.5	0	0	-7.59341	14	16	11	CDS		0	0
hsa-miR-6070	NM_002810	PSMD4	CCGGTTCCAGTCCCTGGAG#CTGAGGCCGGGATTGCTACGACTGGGACTGA#.((((((((((((((((..#.)))))........))))))))))).	779	810	0.923077	-24.7	1	0.00987236	0.441	0	0	-3.79332	16	26	11	CDS		0	0
hsa-miR-6071	NM_002810	PSMD4	TTCTGCTGCCGGCCAAGGC#GCCTTGGCCCTTCGTGTATCTATGGAAGAGCAGCGGCAGCGGC#..(((((((((((((((((#))))))))).........................)))))))).	697	740	0.846154	-30.1	1	0.000123815	0.324	0	0	-4.957	17	43	9	CDS		0	0
hsa-miR-6072	NM_002810	PSMD4	TCCTCATCACACTGCACCTTAG#CTGGGCTTCCTGACCTAAGCAGTATGACTGAGGAA#(((((((((.(((((.......#.))))).))).)))))).	866	901	0.923077	-19.7	1	0.00100036	0.485	0	0	-5.41313	14	18	6	CDS		0	0
hsa-miR-6074	NM_002810	PSMD4	GATATTCAGAGGCTAGGTGG#CCATCTGGCTCTGAAG#....((((((.(((((((((#))))))))))))))).	327	343	0.846154	-21.3	0	0.00163545	0.412	0	0	-12.3713	15	16	15	CDS		0	0
hsa-miR-6075	NM_002810	PSMD4	ACGGCCCAGGCGGCATTGGTG#GCAAAGATGGAACCGGTTCTCATCTGGTGACAGTGCCTCCTGGGCCC#..((((((((.(((((((...#.))))))).)))))))).	533	580	1	-32.3	1	5.11319e-05	0.426	0	0	-7.78178	15	18	8	CDS		0	0
hsa-miR-6078	NM_002810	PSMD4	CCGCCTGAGCTAGCTGTGG#CTGCAGGGAGCAGAGTTTGGCCAGGCGGA#(((((((.(((((((.((.#.)).)))).)))))))))).	931	960	1	-25.2	1	0.000545149	0.426	0	0	-6.48426	16	20	10	CDS		0	0
hsa-miR-6079	NM_002810	PSMD4	TTGGAAGCTTGGACCAACTAGCTG#GGCCGTATCCTGTCCAAGCTACATACTGTCCAAC#((((((((((((((......(((.#)))........)))))))))........))))).	253	287	0.846154	-19	1	0.0273615	0.441	0	0	-4.90607	17	34	9	CDS		0	0
hsa-miR-6080	NM_002810	PSMD4	TCTAGTGCGGGCGTTCCCG#TGGCCGCACTGGGC#((((((((((.((......#)).)))))))))).	858	872	0.923077	-19.8	1	2.70264e-05	0.471	0	0	-8.58769	12	14	10	CDS		0	0
hsa-miR-6083	NM_002810	PSMD4	CTTATATCAGAGGCTGTGGG#CCCGGCGGGCAGCTGCAGCTTCTGCTGCTGAGG#((((((.((((((((((((.#.)))))))))))).)).)))).	752	785	0.923077	-21.6	0	5.52505e-06	0.338	0	0	-5.48126	18	22	12	CDS		0	0
hsa-miR-6084	NM_002810	PSMD4	TTCCGCCAGTCGGTGGCCGG#CCAGGCCACCAAGGACGGCAAGAAGGAC#.((((((.((((((((((((#)).)))))))...)))))).....))).	1131	1159	0.923077	-24	1	0.0324533	0.426	0	0	-6.10696	18	28	7	CDS		0	0
hsa-miR-6085	NM_002810	PSMD4	AAGGGGCTGGGGGAGCACA#GTGCCTCCTGGGCCCA#..(((.(((((((.((((.#))))))))))).))).	565	581	1	-26	0	0.000115864	0.426	0	0	-7.7148	14	16	11	CDS		0	0
hsa-miR-6086	NM_002810	PSMD4	GGAGGTTGGGAAGGGCAGAG#CTGGGCTTCCTGACCTA#..(((((((((((..(((..#)))..))))))))))).	866	883	1	-20.4	1	9.6756e-05	0.456	0	0	-6.54929	14	17	11	CDS		0	0
hsa-miR-6088	NM_002810	PSMD4	AGAGATGAAGCGGGGGGGCG#TGGCCCTTCGTGTATCTA#..(((((..((((((((.((#)).)))))))).))))).	701	719	0.846154	-19.3	0	0.00315327	0.382	0	0	-8.32703	15	18	8	CDS		0	0
hsa-miR-6089	NM_002810	PSMD4	GGAGGCCGGGGTGGGGCGGGGCGG#CTCAGACGATGCCCTGCTGAAGATGACCATCAGCCAGCAAGAGTTTGGCCGCACTGGGCTTCCT#(((((((.(((((((((((((((.#.)))))))))..............................)))).)).))))))).	813	877	0.846154	-36.3	1	0.000334378	0.456	0	0	-6.25121	22	56	9	CDS		0	0
hsa-miR-6090	NM_002810	PSMD4	GGGGAGCGAGGGGCGGGGC#GCCTTGGCCCTTCGTGTATCTA#(((..((((((((((((((#)))))).))))))))...))).	697	719	0.820513	-24.8	0	0.00315327	0.382	0	0	-11.0886	17	22	8	CDS		0	0
hsa-miR-6125	NM_002810	PSMD4	GCGGAAGGCGGAGCGGCGGA#GCAGCTGCAGCTTCTGCT#(((((((..(.(((.((...#)).))).)..))))))).	760	778	0.846154	-21.2	1	6.34671e-08	0.309	0	0	-10.8678	13	18	7	CDS		0	0
hsa-miR-378j	NM_002810	PSMD4	ACTGGATTTGGAGCCAGAA#TCTGGCTCTGAAGCACCGA#..(((.((((((((((((.#))))))))))))...))).	330	349	1	-20.2	0	0.0014025	0.426	0	0	-6.85796	15	19	12	CDS		0	0
hsa-miR-6129	NM_002810	PSMD4	TGAGGGAGTTGGGTGTATA#GCACTGGGCTTCCTGAC#(.((((((((.(((((...#))))).)))))))).).	863	880	1	-19.7	1	0.00170746	0.471	0	0	-7.92602	14	17	8	CDS		0	0
hsa-miR-6131	NM_002810	PSMD4	GGCTGGTCAGATGGGAGTG#TATGGACACATCTGAGCCAGCCA#(((((((((((((......#.))))))).)))))).	987	1010	1	-24	1	1.03037e-05	0.471	0	0	-5.76291	13	16	7	CDS		0	0
hsa-miR-6132	NM_002810	PSMD4	AGCAGGGCTGGGGATTGCA#GCAGCTGCAGCTTCTGCTG#((((((((((.((.((((.#)))))).))))).))))).	760	779	0.846154	-23.2	1	1.45601e-08	0.324	0	0	-7.61919	16	19	6	CDS		0	0
hsa-miR-6165	NM_002810	PSMD4	CAGCAGGAGGTGAGGGGAG#TCACCTTCTGCA#..(((((((((((......#))))))))))).	299	311	1	-20.2	1	0.00628103	0.412	0	0	-6.78234	11	12	11	CDS		0	0
hsa-miR-6499-5p	NM_002810	PSMD4	TCGGGCGCAAGAGCACTGCAGT#ACCGGTTCTCATCTGGTGACAGTGCCTCCTGGGCCCA#..((((.((.((((((((((.(#.).)).)))))).)).)).)))).	544	581	0.923077	-25.2	0	0.000115864	0.426	0	0	-7.74319	17	24	6	CDS		0	0
hsa-miR-6499-3p	NM_002810	PSMD4	AGCAGTGTTTGTTTTGCCCACA#GTGGGCCTTATCACACTGGCTA#((((((((.......((((((.#))))))......)))))).)).	193	215	0.923077	-20.4	1	0.00500961	0.471	0	0	-15.2895	14	22	6	CDS		0	0
hsa-miR-6500-3p	NM_002810	PSMD4	ACACTTGTTGGGATGACCTGC#CAGGCTGCAGGCCCAGCAGGATGC#.(((((((((((....(((((#.)))))))))))))).)).	120	144	0.923077	-21.4	1	0.0002455	0.485	0	0	-6.90779	16	19	14	CDS		0	0
hsa-miR-6501-5p	NM_002810	PSMD4	AGTTGCCAGGGCTGCCTTTGGT#CCAAGGGCAAGATCACCTTCTGCACGGGCATCCGCGTGGCCCATCTGGCT#....(((((((((((((((((.#))))))))).............................))))...)))).	287	337	0.846154	-24.1	0	2.61777e-05	0.426	0	0	-9.54656	17	50	9	CDS		0	1
hsa-miR-6501-3p	NM_002810	PSMD4	CCAGAGCAGCCTGCGGTAACAGT#ACTTCTTACCCACCAGGCTGCA#.....((((((((.(((((.(((#)))..)))))...)))))))).	107	129	0.923077	-21.4	0	3.26564e-05	0.485	0	0	-14.5224	16	22	8	CDS		0	0
hsa-miR-6503-3p	NM_002810	PSMD4	GGGACTAGGATGCAGACCTCC#GGTGGTGCCATGCTGGGTCTTGGTGCCA#((.((((((((.((((((.((#)).)))......))).)))))))).)).	625	653	0.923077	-23.7	0	3.07057e-06	0.471	0	0	-8.84192	18	28	8	CDS		0	0
hsa-miR-6504-5p	NM_002810	PSMD4	TCTGGCTGTGCTGTAATGCAG#GCAGCGGCAGCGGCAGGAG#(((.((((((((((..(((..#))))))))).)))).))).	726	745	0.846154	-19.7	0	0.0011041	0.338	0	0	-7.9381	16	19	9	CDS		0	0
hsa-miR-6506-5p	NM_002810	PSMD4	ACTGGGATGTCACTGAATATGGT#TGGTGCCAGTGACTTTGAATTTGGAGTAGATCCCAGTG#(((((((((((((((........#.)))))))................)))))))).	645	683	1	-21.3	1	0.000345501	0.471	0	0	-4.17062	15	33	8	CDS		0	0
hsa-miR-6508-3p	NM_002810	PSMD4	TGGGCCATGCATTTCTAGAACT#AGGGCAAGATCACCTTCTGCACGGGCATCCGCGTGGCCCAT#((((((((((............#.)))))))))).	290	331	1	-21.2	1	4.95742e-05	0.397	0	0	-13.2236	10	12	10	CDS		0	0
hsa-miR-6510-5p	NM_002810	PSMD4	CAGCAGGGGAGAGAGAGGAGTC#GACTGAAGACTCAGACGATGCCCTGCTGA#((((((((.(..(....(((((#.)))))...)..).)))))))).	804	833	1	-24.4	1	0.000124763	0.456	0	0	-12.9909	15	23	8	CDS		0	0
hsa-miR-6510-3p	NM_002810	PSMD4	CACCGACTCTGTCTCCTGCAG#CTGCAGGGAGCAGAGTTTGGC#..((((((((((.((((((((#)))))))).)))))))).)).	931	952	0.923077	-27.3	1	0.000969388	0.441	0	0	-6.24613	18	21	8	CDS		0	0
hsa-miR-6511a-3p	NM_002810	PSMD4	CCTCACCATCCCTTCTGCCTGC#GCAGCGGCAGCGGCAGGAGGAGGAGGCCCGGCGGGCAGCTGCAGCTTCTGCTGCTGAGGC#(((((((.((((((((((((((#.)))..))))))))).)).))............................))))).	726	786	0.846154	-24.7	1	9.07092e-05	0.338	0	0	-6.25121	21	55	9	CDS		0	0
hsa-miR-6512-5p	NM_002810	PSMD4	TACCATTAGAAGAGCTGGAAGA#TTGATGCCAGCTCAGCTATGGA#..(((.(((..(((((((....#.)))))))..)))))).	971	993	0.923077	-19.4	0	9.32515e-06	0.441	0	0	-10.9252	13	17	7	CDS		0	0
hsa-miR-6513-5p	NM_002810	PSMD4	TTTGGGATTGACGCCACATGTCT#GGACCCCGAGTTCCTTCAGAGTGTCCTAGAGAACCTCCCAGGTGTGGATCCCAAC#.((((((((.(((((........#.))))).)))))))).	1038	1093	1	-22.1	1	0.00112222	0.485	0	0	-5.26888	13	16	8	CDS		0	0
hsa-miR-6513-3p	NM_002810	PSMD4	TCAAGTGTCATCTGTCCCTAG#AGGGAGGAAGGTGGCAA#.....((((((((.(((((..#)))))...)))))))).	31	48	0.871795	-17	0	0.138125	0.382	0	0	-14.5224	13	17	8	5UTR		0	0
hsa-miR-6514-3p	NM_002810	PSMD4	CTGCCTGTTCTTCCACTCCAG#GGAGGGAGGAAGGTGGCAA#.(((((.(((((((.((((..#))))))))))).).)))).	29	48	1	-24.9	0	0.138125	0.382	0	0	-6.07246	16	19	11	5UTR		0	0
hsa-miR-6515-5p	NM_002810	PSMD4	TTGGAGGGTGTGGAAGACATC#GTGCTGACCACACTCACCCCAGA#((((.((((((((.((.(((.#)))))..))))))))...)))).	226	249	0.846154	-18.3	0	0.00634645	0.471	0	0	-8.91345	17	23	8	CDS		0	0
hsa-miR-6715b-3p	NM_002810	PSMD4	CTCAAACCGGCTGTGCCTGTGG#CTGCAGGCCCAGCAGGA#......((.((((.((((((((#)))))))).)))).)).	124	141	0.846154	-22	0	3.76342e-05	0.5	0	0	-17.4798	14	17	8	CDS		0	0
hsa-miR-6716-3p	NM_002810	PSMD4	TCCGAACTCTCCATTCCTCTGC#GCAGATGTCCCTGCAGGGAGCAGAGTTTGGC#.(((((((((...((((.((((#.)))))))).))))))))).	921	952	1	-21.8	1	0.000969388	0.441	0	0	-11.254	17	20	9	CDS		0	0
hsa-miR-6717-5p	NM_002810	PSMD4	AGGCGATGTGGGGATGTAGAGA#GCATCCGCGTGGCCC#.(((.((((..((((((.....#)))))))))).))).	314	329	0.846154	-18.6	0	7.31362e-06	0.382	0	0	-11.9796	13	15	10	CDS		0	0
hsa-miR-6511b-5p	NM_002810	PSMD4	CTGCAGGCAGAAGTGGGGCTGACA#CAGCTGCAGCTTCTGCTGCT#..(((.(((((((((.(((((...#))))).)).)))))))))).	761	781	1	-26.6	0	2.27925e-08	0.324	0	0	-7.09101	17	20	10	CDS		0	0
hsa-miR-6718-5p	NM_002810	PSMD4	TAGTGGTCAGAGGGCTTATGA#CGTGGGCCTTATCACACTGGCTAATGACTGTGAAGTGCTGACCACA#..((((((((((((((((((.#))))))))))...........................)))))))).	192	238	0.923077	-24.2	1	0.000118181	0.471	0	0	-4.957	18	46	10	CDS		0	0
hsa-miR-6719-3p	NM_002810	PSMD4	TCTGACATCAGTGATTCTCCTG#CGGGAGGGAGGAAGGTGGCAAGATGGTGTTGGAA#((((((((((((.(((((((((#))))))).......)).))....)))))))))).	27	61	0.923077	-18.7	1	3.45806e-05	0.441	0	0	-5.22671	21	34	10	5UTR		0	0
hsa-miR-6720-5p	NM_002810	PSMD4	TTCCAGCCCTGGTAGGCGCCGCG#GTGGTGCCATGCTGGGTCTTGGT#..((((.(((((((((((((((.#)))))))).))))))).)).)).	626	649	1	-28.3	0	8.89612e-05	0.5	0	0	-6.50069	19	23	8	CDS		0	0
hsa-miR-6720-3p	NM_002810	PSMD4	CGCGCCTGCAGGAACTGGTAGA#TCTTACCCACCAGGCTGCAGGCCCAGCA#.((((((((((...(((((...#.))))).))))))))...)).	110	138	0.846154	-23.8	1	1.77346e-05	0.5	0	0	-9.2861	15	21	8	CDS		0	0
hsa-miR-6721-5p	NM_002810	PSMD4	TGGGCAGGGGCTTATTGTAGGAG#TCCCAACAATGAAGCCATTCGAAATGCTATGGGCTCCCTGGCCT#.((.(((((((((((.(((....#.))).)))))).))))).)).	1086	1130	0.923077	-23.7	0	2.5855e-06	0.426	0	0	-7.0584	16	21	6	CDS		0	0
hsa-miR-6722-5p	NM_002810	PSMD4	AGGCGCACCCGACCACATGC#GTGGTGCCATGCTGGGTCTTGGTGCCA#.(((((((((((((((....#))))).......)))))....))))).	626	653	0.846154	-20	1	3.07057e-06	0.471	0	0	-3.79332	15	27	5	CDS		0	0
hsa-miR-6722-3p	NM_002810	PSMD4	TGCAGGGGTCGGGTGGGCCAGG#CCTTCTGCACGGGCATCCGCGTGGCCCATCTGGCTCTGAAGCAC#(((.((((((((((((((((.(#.).))))))))))))))))...))).	302	346	0.903846	-33.6	0	0.00195074	0.412	0	0	-6.9696	20	26	16	CDS		0	0
hsa-miR-6724-5p	NM_002810	PSMD4	CTGGGCCCGCGGCGGGCGTGGGG#CCCACCAGGCTGCAGGCCCAGC#(((((((.(((((..(.(((((.#))))))..))))).))))))).	115	137	0.923077	-35.3	1	1.81172e-05	0.485	0	0	-7.8435	18	22	7	CDS		0	0
hsa-miR-892c-3p	NM_002810	PSMD4	CACTGTTTCCTTTCTGAGTGGA#CCGGTCGGGAGGGAGGAAGGTGG#((((.((((((((((((.(((.#))).))))))))))))..)))).	22	45	1	-25.7	0	0.0786939	0.382	0	0	-8.05661	19	23	12	5UTR		0	0
hsa-miR-6726-5p	NM_002810	PSMD4	CGGGAGCTGGGGTCTGCAGGT#GCCAAGGAGGAGGATGATTACGACGTGATGCAGGACCCCGAGTTCCTT#.(((((((((((((((((...#.))))).))))).))))))).	1006	1054	1	-28	1	0.000177661	0.456	0	0	-3.79332	17	21	7	CDS		0	0
hsa-miR-6726-3p	NM_002810	PSMD4	CTCGCCCTGTCTCCCGCTAG#GGTCGGGAGGGAGGAAGGTGGC#.(((((((.(((((((((..#)).))))))).)))...)))).	24	46	0.923077	-21.3	1	0.0872736	0.368	0	0	-4.84971	16	22	7	5UTR		0	0
hsa-miR-6727-5p	NM_002810	PSMD4	CTCGGGGCAGGCGGCTGGGAGCG#GCGGGCAGCTGCAGCTTCTGCTGCTGAGG#(((((((((((((((((...((.#))...))))))).....))))).))))).	756	785	0.923077	-28.2	1	5.52505e-06	0.338	0	0	-3.93757	19	29	7	CDS		0	0
hsa-miR-6727-3p	NM_002810	PSMD4	TCCTGCCACCTCCTCCGCAG#TGTATCTATGGAAGAGCAGCGGCAGCGGCAGGAGGAGGAGGCCCGGCGGGC#.((((((.((((((((.(..#.).))))))))...)))))).	711	762	0.807692	-28	1	8.46283e-06	0.265	0	0	-6.10696	15	21	8	CDS		0	0
hsa-miR-6728-5p	NM_002810	PSMD4	TTGGGATGGTAGGACCAGAGGGG#CTCCCTGGCCTCCCAGGCCAC#.(((..(((.(((.((((.((((#))))))))))).)))..))).	1119	1140	0.846154	-24.1	0	1.49032e-07	0.412	0	0	-11.9127	17	21	11	CDS		0	0
hsa-miR-6728-3p	NM_002810	PSMD4	TCTCTGCTCTGCTCTCCCCAG#CTGCAGGGAGCAGAGTT#.....(((((((((((..(((#)))..))))))))))).	931	948	1	-21.8	0	2.68341e-05	0.456	0	0	-13.6656	14	17	11	CDS		0	0
hsa-miR-6729-5p	NM_002810	PSMD4	TGGGCGAGGGCGGCTGAGCGGC#TTGTTAGGCCGTCCCGGAGACCCGG#((((((.((((((((.(((((.#))))).))))))))))....)))).	1	26	0.846154	-24.1	0	3.06175e-09	0.345	0	0	-5.71431	19	25	10	5UTR		0	0
hsa-miR-6729-3p	NM_002810	PSMD4	TCATCCCCCTCGCCCTCTCAG#CTGGAGGGAAAGGGTAGCTGAG#(((...((((..(((((.(((#))))))))..))))....))).	1185	1207	0.923077	-20.5	0	0.000910206	0.456	0	0	-19.1612	15	22	8	3UTR		0	0
hsa-miR-6730-5p	NM_002810	PSMD4	AGAAAGGTGGAGGGGTTGTCAGA#TTGGCAACTTTTTTTCCTTTTTT#(((((((.((((((((((((((.#)))))))))))))).))))))).	1288	1311	0.846154	-21.6	1	0.593692	0.681	0	0	-6.25121	21	23	14	3UTR		0	0
hsa-miR-6730-3p	NM_002810	PSMD4	CCTGACACCCCATCTGCCCTCA#GAGGGAGGAAGGTGGCAAGATGGTGTTGGA#.((((((((((((((.(((((.#)))))....))))))......)))))))).	30	60	0.846154	-24.6	1	3.48285e-05	0.426	0	0	-4.02637	19	30	8	5UTR		0	0
hsa-miR-6731-5p	NM_002810	PSMD4	TGGGAGAGCAGGGTATTGTGGA#TCAGACGATGCCCTGCTGAAGATGACCAT#(((..((((((((((((((.((#))..))))))))))))).....)..))).	814	843	1	-23.4	0	0.0258605	0.426	0	0	-11.0886	19	29	13	CDS		0	0
hsa-miR-6732-5p	NM_002810	PSMD4	TAGGGGGTGGCAGGCTGGCC#GGCCAGGCGGAATCAGCAGACATTGATGCCAGCTCA#...(((.((((((.((((((#)))))).)..................))))).))).	949	985	0.846154	-23.7	0	1.10766e-05	0.456	0	0	-8.91507	15	36	6	CDS		0	0
hsa-miR-6732-3p	NM_002810	PSMD4	TAACCCTGTCCTCTCCCTCCCAG#GGGAGGGAGGAAGGTGGCAAGATGGTGTTGG#(((((((((((((((((((((..#)))))))))...)).))))....)).)))).	28	59	0.923077	-26.9	1	2.31633e-05	0.441	0	0	-3.93757	21	31	9	5UTR		0	0
hsa-miR-6733-3p	NM_002810	PSMD4	TCAGTGTCTGGATTTCCTAG#GGCGGAATCAGCAGACATTGAT#((((((((((((((((((..#)).))))))..)))))))))).	954	976	0.923077	-19.6	1	0.00518385	0.441	0	0	-3.93757	18	22	10	CDS		0	0
hsa-miR-6734-3p	NM_002810	PSMD4	CCCTTCCCTCACTCTTCTCTCAG#GAGGAAGACAAGAAGTGAGACTGGAGGGA#((((((.((((((((((.(((..#))))))))......)))))...)))))).	1165	1194	0.923077	-23.6	0	0.0558172	0.471	0	0	-5.48126	19	29	8	CDS		0	0
hsa-miR-6735-5p	NM_002810	PSMD4	CAGGGCAGAGGGCACAGGAATCTGA#CGGGCATCCGCGTGGCCCATCTGGCTCTGA#(((((((((((((((.(((.((((.#))))..)))..))).))).)))).))))).	311	341	0.846154	-26.8	1	0.000908642	0.412	0	0	-4.17062	22	30	5	CDS		0	0
hsa-miR-6735-3p	NM_002810	PSMD4	AGGCCTGTGGCTCCTCCCTCAG#CTGCAGGGAGCAGAGTTTGGCCA#.((((...((((((((((((((#))).))))))..))))).)))).	931	954	1	-25.1	0	0.00229053	0.426	0	0	-9.55161	18	23	6	CDS		0	0
hsa-miR-6736-5p	NM_002810	PSMD4	CTGGGTGAGGGCATCTGTGGT#ATCACAAGATGCGCATCATTGCCTTTGTGGGAAGCCCAGT#(((((((((.(((((((((((#)))))).))))).).))................)))))).	359	399	0.846154	-22.9	1	3.85704e-05	0.5	0	0	-5.18008	20	40	6	CDS		0	0
hsa-miR-6736-3p	NM_002810	PSMD4	TCAGCTCCTCTCTACCCACAG#TTGACATTATCAATTTTGGGGAAGAGGAGGTGAA#(((.(((((((...((((...#.))))..))))))).))).	461	495	0.846154	-23.3	0	0.0162278	0.618	0	0	-12.4624	14	19	7	CDS		0	0
hsa-miR-6737-5p	NM_002810	PSMD4	TTGGGGTGGTCGGCCCTGGAG#CCAAGGGCAAGATCACCTTC#..(((((((((.(((((((..#))).))))..))))))))).	287	307	1	-25.1	1	0.00010537	0.412	0	0	-8.3038	16	20	9	CDS		0	0
hsa-miR-6737-3p	NM_002810	PSMD4	TCTGTGCTTCACCCCTACCCAG#CTGCTTAGGGGACTGCATGGGAAGCACGGAA#((((((((((.((((((..(((#)))..)))))).........)))))))))).	1208	1239	0.923077	-25.5	1	0.0297623	0.529	0	0	-6.76235	19	31	10	3UTR		0	0
hsa-miR-6738-5p	NM_002810	PSMD4	CGAGGGGTAGAAGAGCACAGGGG#CTGGCCTTGGCCCTTCGT#((((((((..(((.((.(((...#)))))))).)))))))).	694	712	0.846154	-21.4	1	0.000182783	0.397	0	0	-7.09331	16	18	8	CDS		0	0
hsa-miR-6738-3p	NM_002810	PSMD4	CTTCTGCCTGCATTCTACTCCCAG#CTTATGCCATGCAGATGTCCCTGCAGGGAGCAGAGTTTGGCCAGGCGGAAT#.(((((((((((((((.(((((..#.))))).)))))...)).)))))))).	911	962	0.923077	-27.7	1	0.000273595	0.441	0	0	-3.79332	20	27	8	CDS		0	0
hsa-miR-6739-3p	NM_002810	PSMD4	ATTGTTCTGTCTTTCTCCCAG#GGGAGGGAGGAAGGTGGCAAG#.(((((((.((((((((((..#)))))))))).)))..)))).	28	49	0.923077	-19.3	1	0.150185	0.397	0	0	-4.84971	17	21	10	5UTR		0	0
hsa-miR-6740-5p	NM_002810	PSMD4	AGTTTGGGATGGAGAGAGGAGA#CTCCCTGGCCTCCCAGGCC#.((((((((.((..((.((((.#))))))..)))))))))).	1119	1138	0.923077	-23.2	1	3.89615e-08	0.412	0	0	-7.1818	16	19	10	CDS		0	0
hsa-miR-6740-3p	NM_002810	PSMD4	TGTCTTCTCTCCTCCCAAACAG#GGGAGGGAGGAAGGTGGCAA#(((((((((.((((((......#)))))))))))....)))).	28	48	1	-21.1	1	0.138125	0.382	0	0	-5.18008	15	20	11	5UTR		0	0
hsa-miR-6741-5p	NM_002810	PSMD4	GTGGGTGCTGGTGGGAGCCGTG#AGGGCAAGATCACCTTCTGCACGGGCATCCGCG#(((((((((.(((((((((.(.#).)))..........))).))).))))))))).	290	323	0.923077	-26.1	1	2.45788e-05	0.397	0	0	-5.18008	19	33	9	CDS		0	0
hsa-miR-6741-3p	NM_002810	PSMD4	TCGGCTCTCTCCCTCACCCTAG#GGGAGGGAGGAAGGTGGC#(((.((.((((((((.((....#)))))))))).)).))).	28	46	1	-21.1	0	0.0872736	0.368	0	0	-8.74633	15	18	10	5UTR		0	0
hsa-miR-6742-5p	NM_002810	PSMD4	AGTGGGGTGGGACCCAGCTGTT#CATGCTGGGTCTTGGTGCCAGTGACTTTGAATTTGGAGTAGATCCCAGTG#(.((((((((((((((((((..#)).))))))))))............................)))))).).	633	683	0.923077	-23.8	1	0.000345501	0.471	0	0	-5.10125	19	50	10	CDS		0	0
hsa-miR-6742-3p	NM_002810	PSMD4	ACCTGGGTTGTCCCCTCTAG#CTAGAGAACCTCCCAGGTG#(((((((..((...((((((#)))))).))..))))))).	1063	1082	1	-21.4	1	0.00460629	0.5	0	0	-12.8004	15	19	7	CDS		0	0
hsa-miR-6743-5p	NM_002810	PSMD4	AAGGGGCAGGGACGGGTGGCCC#GGGCTCCCTGGCCTCCCAGGCCACCA#..(((((.((((((((.(((((#))))).))))...))))..))).)).	1116	1142	0.846154	-28.8	0	3.62941e-07	0.426	0	0	-7.27064	18	26	5	CDS		0	0
hsa-miR-6743-3p	NM_002810	PSMD4	AGCCGCTCTTCTCCCTGCCCACA#GTCGGGAGGGAGGAAGGTGGCA#.((((((.((((((((.(((((.#)).))))))))))).)))))).	25	47	1	-31.6	1	0.121144	0.382	0	0	-6.10696	19	22	11	5UTR		0	0
hsa-miR-6744-3p	NM_002810	PSMD4	GGGCCTCTCTTGTCATCCTGCAG#CTATGGAAGAGCAGCGGCAGCGGCAGGAGGAGGAGGCCCG#((((((((((((((...((((..#.)))).)))))))....))))))).	716	756	0.846154	-29.2	1	0.00157273	0.309	0	0	-4.90607	18	25	7	CDS		0	0
hsa-miR-6746-3p	NM_002810	PSMD4	CAGCCGCCGCCTGTCTCCACAG#TTGTTAGGCCGTCCCGGAGACCCGGTCGGGAGGGAGGAAGGTGGCA#..((((((.(((.(((((....#.))))).)))..)))))).	1	47	0.846154	-26.4	1	0.121144	0.382	0	0	-7.30252	14	19	6	5UTR		0	0
hsa-miR-6747-5p	NM_002810	PSMD4	AGGGGTGTGGAAAGAGGCAGAACA#TGGGCTCCCTGGCCTCCCAGGCCACCA#.(((((.(((...(((((((....#.))).))))))).))).)).	1115	1142	1	-22	0	3.62941e-07	0.426	0	0	-12.7977	15	20	7	CDS		0	0
hsa-miR-6747-3p	NM_002810	PSMD4	TCCTGCCTTCCTCTGCACCAG#GGTCGGGAGGGAGGAAGGT#.(((.(((((((((..(((..#)))..))))))))).))).	24	43	1	-24.6	0	0.0634302	0.397	0	0	-8.88086	15	19	9	5UTR		0	0
hsa-miR-6748-5p	NM_002810	PSMD4	TGTGGGTGGGAAGGACTGGATT#CAGTGAGTATATGCGGAATGGAGACTTCTTACCCACC#.((((((((((((..((.....#.)).)))))))))))).	84	121	1	-20.5	1	0.00426103	0.471	0	0	-5.38561	14	17	12	CDS		0	0
hsa-miR-6749-5p	NM_002810	PSMD4	TCGGGCCTGGGGTTGGGGGAGC#GCTATGGGCTCCCTGGCCTCCCAGGCCA#...(((((((((.(.(((((((#.))))))).).).)))))))).	1111	1139	0.923077	-33.7	0	2.08634e-07	0.412	0	0	-8.53912	17	22	8	CDS		0	0
hsa-miR-6750-5p	NM_002810	PSMD4	CAGGGAACAGCTGGGTGAGCTGCT#GGCTGCAGGCCCAGCAGGATGCTGT#(((.(..(.(((((((..((.(((#))).))..))))))).)..).))).	122	147	0.846154	-24.5	0	7.08015e-05	0.471	0	0	-11.4706	17	25	7	CDS		0	0
hsa-miR-6750-3p	NM_002810	PSMD4	GAACTCACCCTCTGCTCCCAG#GGGAGCAGAGTTTGGC#....(((..((((((((((..#))))))))))..))).	936	952	1	-22.9	0	0.000969388	0.441	0	0	-12.9166	13	16	10	CDS		0	0
hsa-miR-6751-5p	NM_002810	PSMD4	TTGGGGGTGAGGTTGGTGTCTGG#CCAGACACTGGCCGTATCCTGTCCAAG#(((((((((.(((((((((((((#))))))))))))).)))))...)))).	244	271	1	-31.2	1	0.0560696	0.456	0	0	-5.18008	22	27	13	CDS		0	0
hsa-miR-6751-3p	NM_002810	PSMD4	ACTGAGCCTCTCTCTCTCCAG#CTGGAGGGAAAGGGTAGCTGAGTC#(((.(((((((.(((((((((#))))))))).))))..))).))).	1185	1209	0.923077	-25	0	0.000147842	0.456	0	0	-10.3164	19	24	9	3UTR		0	0
hsa-miR-6752-5p	NM_002810	PSMD4	GGGGGGTGTGGAGCCAGGGGGC#GCTCCCTGGCCTCCCAGGCCACCA#..(((((.(((.((((((((((#))))))))))...))).))).)).	1118	1142	0.846154	-34.2	0	3.62941e-07	0.426	0	0	-10.6174	18	24	10	CDS		0	0
hsa-miR-6752-3p	NM_002810	PSMD4	TCCCTGCCCCCATACTCCCAG#GGGACTGCATGGGAAGCACGGAA#(((.(((.(((((.(((((..#))))..).)))))..))).))).	1216	1239	0.846154	-19.9	0	0.0297623	0.529	0	0	-10.1401	16	23	5	3UTR		0	0
hsa-miR-6753-5p	NM_002810	PSMD4	CACCAGGGCAGAGCAGGGCTGA#TCAGTTCTCCGATTTTGGCTGGTGAAGGTGGTGCCATGCTGGGTCTTGGTGC#(((((((((..((((.(((...#.))).))))..))))))))).	599	651	0.948718	-26.2	1	8.23943e-06	0.485	0	0	-8.2379	16	21	9	CDS		0	0
hsa-miR-6753-3p	NM_002810	PSMD4	TGGTCTGTCTCTGCCCTGGCAC#TGCAGGGAGCAGAGTTTGGCCAG#(((((...(((((((((.(((.#))).))).))))))...))))).	932	955	0.846154	-26.1	0	0.000995111	0.412	0	0	-9.69585	17	23	6	CDS		0	0
hsa-miR-6754-5p	NM_002810	PSMD4	CCAGGGAGGCTGGTTTGGAGGA#CTCCCTGGCCTCCCAGGC#((.((((((((((...((((..#)))))))))))))).)).	1119	1137	1	-26.3	0	1.51817e-07	0.412	0	0	-7.32045	16	18	14	CDS		0	0
hsa-miR-6756-5p	NM_002810	PSMD4	AGGGTGGGGCTGGAGGTGGGGCT#GGCTCCCTGGCCTCCCAGGCCACCA#..(((((..((((((((((((((#))))))...)))))).)).))))).	1117	1142	0.923077	-29.3	0	3.62941e-07	0.426	0	0	-8.32703	19	25	6	CDS		0	0
hsa-miR-6756-3p	NM_002810	PSMD4	TCCCCTTCCTCCCTGCCCAG#GGGAGGGAGGAAGGTGGC#.(((((((((((((.(((..#)))))))))))))).)).	28	46	1	-31.3	1	0.0872736	0.368	0	0	-4.52877	16	18	14	5UTR		0	0
hsa-miR-6757-5p	NM_002810	PSMD4	TAGGGATGGGAGGCCAGGATGA#CATTCGAAATGCTATGGGCTCCCTGGCCTCCCAGGCCA#..((..((((((((((((....#.))))))))))))..)).	1101	1139	0.846154	-32.4	0	2.08634e-07	0.412	0	0	-10.977	14	18	12	CDS		0	0
hsa-miR-6757-3p	NM_002810	PSMD4	AACACTGGCCTTGCTATCCCCA#GGGGACTGCATGGGAAGCACGGAATATAGGGTTAGATGTG#.(((((((((((((..(((((.#)))))..)))..................))))))).))).	1215	1255	0.846154	-22.8	1	0.001428	0.574	0	0	-4.76182	18	40	7	3UTR		0	0
hsa-miR-6758-3p	NM_002810	PSMD4	ACTCATTCTCCTCTGTCCAG#TGGACACATCTGAGCCAGCCAAGGAGGAGGATGAT#..(((((((((((((((((.#)))))).................))))))))))).	989	1024	1	-23.3	1	0.01485	0.441	0	0	-4.957	17	35	11	CDS		0	0
hsa-miR-6759-5p	NM_002810	PSMD4	TTGTGGGTGGGCAGAAGTCTGT#GGAGACTTCTTACCCACCAGGCT#..((.((((((.((((((((.(#).))))))))..))))))..)).	103	126	1	-23.3	0	0.000145365	0.471	0	0	-12.4228	17	23	8	CDS		0	0
hsa-miR-6759-3p	NM_002810	PSMD4	TGACCTTTGCCTCTCCCCTCAG#GTCGGGAGGGAGGAAGGTGGC#(.((((((..(((((((..(..#)..)))))))..)))))).).	25	46	0.923077	-22.4	1	0.0872736	0.368	0	0	-7.40015	15	21	7	5UTR		0	0
hsa-miR-6760-5p	NM_002810	PSMD4	CAGGGAGAAGGTGGAAGTGCAGA#GCAAGATCACCTTCTGCA#...(.(((((((((...(((...#)))...))))))))).).	293	311	0.846154	-19.9	0	0.00628103	0.412	0	0	-11.6021	13	18	9	CDS		0	0
hsa-miR-6760-3p	NM_002810	PSMD4	ACACTGTCCCCTTCTCCCCAG#GGTCGGGAGGGAGGAAGGTGG#.((((.((((((((((.((..#))..))))))).))).)))).	24	45	0.846154	-21.9	0	0.0786939	0.382	0	0	-5.69428	16	21	7	5UTR		0	0
hsa-miR-6761-5p	NM_002810	PSMD4	TCTGAGAGAGCTCGATGGCAG#TGCAGGACCCCGAGTTCCTTCAGAG#((((((.(((((((..((...#.)).))))))).)))))).	1034	1059	0.923077	-19.1	0	0.00227951	0.456	0	0	-6.44976	15	19	7	CDS		0	0
hsa-miR-6762-5p	NM_002810	PSMD4	CGGGGCCATGGAGCAGCCTGTGT#GCACGGGCATCCGCGTGGCCCA#..((((((((..(..((((((((#))))))))..)..)))))))).	308	330	0.846154	-31.3	1	2.4569e-05	0.382	0	0	-12.7209	17	22	8	CDS		0	0
hsa-miR-6762-3p	NM_002810	PSMD4	TGGCTGCTTCCCTTGGTCTCCAG#GGAGGCCCGGCGGGCAGCTG#.((((((((.((..(((((((..#))))))).)).)))))))).	747	767	0.846154	-28.5	1	1.03043e-07	0.279	0	0	-7.1818	17	20	8	CDS		0	0
hsa-miR-6763-5p	NM_002810	PSMD4	CTGGGGAGTGGCTGGGGAG#CTCCCTGGCCTCCCAGG#((((((...((((((((((#)))))))))))))))).	1119	1136	0.923077	-27.5	0	2.38104e-07	0.426	0	0	-8.85129	16	17	16	CDS		0	0
hsa-miR-6763-3p	NM_002810	PSMD4	CTCCCCGGCCTCTGCCCCCAG#CTGCAGGGAGCAGAGTTTGGCCAGGCGGAA#.((((((((((((((((((((#)))..))).)))))....)))).)).))).	931	961	0.846154	-26.9	1	0.000357306	0.441	0	0	-3.79332	20	30	5	CDS		0	0
hsa-miR-6764-5p	NM_002810	PSMD4	TCCCAGGGTCTGGTCAGAGTTG#CGATTTTGGCTGGTGAAGGTGGTGCCATGCTGGGT#.(((((((((((((((((((((#)))))))))))))..........)))...))))).	608	643	1	-21.2	1	0.000136998	0.485	0	0	-3.79332	21	35	13	CDS		0	0
hsa-miR-6765-5p	NM_002810	PSMD4	GTGAGGCGGGGCCAGGAGGGTGTGT#ACAGTGCCTCCTGGGCCCAGTTTGGCT#((.(((((((.((((((((...(((#)))...)))))))).))).)))).)).	562	589	0.865385	-33.1	0	3.51019e-05	0.456	0	0	-8.31989	20	27	8	CDS		0	0
hsa-miR-6765-3p	NM_002810	PSMD4	TCACCTGGCTGGCCCGCCCAG#CTGGTGAAGGTGGTGCCATGCTGGGTC#..((((((((((((((((...#.))))).)))).))))))).	617	644	0.961538	-26.9	1	0.000373018	0.485	0	0	-4.957	16	20	7	CDS		0	0
hsa-miR-6766-3p	NM_002810	PSMD4	TGATTGTCTTCCCCCACCCTCA#TGCCTTTGTGGGAAGCCCAGTGGAGGACAATGAG#(.(((((((((((((((.....#.))))).........)))))))))).).	378	412	1	-20.9	1	0.00197776	0.5	0	0	-5.10125	16	28	10	CDS		0	0
hsa-miR-6767-5p	NM_002810	PSMD4	TCGCAGACAGGGACACATGGAGA#CTGAGGAAGAGCAGATTGCTTATGCCATGCAGATGTCCCTGCAGGGAG#((.(.(.(((((((((((((...#.)))))....))))))))).).)).	893	941	0.923077	-22.8	0	3.8939e-06	0.441	0	0	-11.1578	17	25	9	CDS		0	0
hsa-miR-6767-3p	NM_002810	PSMD4	CCACGTGCTTCTCTTTCCGCAG#CTGGAGGGAAAGGGTAGCTGAGTCTGCTTAGGGGACTGCATGGGAAGCACGG#...(((((((((((((((((((#.))))...)))))......)))))))))).	1185	1237	1	-22.8	0	0.010928	0.529	0	0	-6.51454	19	30	10	3UTR		0	0
hsa-miR-6768-3p	NM_002810	PSMD4	CAAAGGCCACATTCTCCTGTGCAC#GTGTATCTATGGAAGAGCAGCGGCAGCGGCAGGAGGAGGAGGCCC#....((((...(((((((((((..#.))).))))))))...)))).	710	755	0.846154	-25	0	0.000137629	0.309	0	0	-14.6702	15	21	8	CDS		0	0
hsa-miR-6769a-5p	NM_002810	PSMD4	AGGTGGGTATGGAGGAGCCCT#GGGCTCCCTGGCCTCCCAGGCCACCA#.(((((.(..((((((((((.#)))))))......)))..).))))).	1116	1142	0.846154	-27.8	0	3.62941e-07	0.426	0	0	-7.63591	16	26	7	CDS		0	0
hsa-miR-6769a-3p	NM_002810	PSMD4	GAGCCCCTCTCTGCTCTCCAG#CTGCAGGGAGCAGAGTTTGGCCA#(.(((...(((((((((((((#)))..))))))))))...)))).	931	954	1	-24	0	0.00229053	0.426	0	0	-10.8595	17	23	10	CDS		0	0
hsa-miR-6770-5p	NM_002810	PSMD4	TGAGAAGGCACAGCTTGCACGTGA#TCCCAGTGCTGATCCTGAGCTGGCCTTG#....(((((.((((((((((..((#))...)))).......))))))))))).	675	703	0.846154	-19.8	0	0.00660053	0.456	0	0	-10.7891	17	28	11	CDS		0	0
hsa-miR-6770-3p	NM_002810	PSMD4	CTGGCGGCTGTGTCTTCACAG#CTGTGAAGTGCTGACCACACTCACCCCAGACACTGGCCGTA#...((((((((((((((((((#)))))).....................)))))).)))))).	219	260	0.923077	-23	0	0.00181373	0.441	0	0	-6.51454	18	41	6	CDS		0	0
hsa-miR-6771-5p	NM_002810	PSMD4	CTCGGGAGGGCATGGGCCAGGC#GCCTCCTGGGCCCAGTTTGGCTGATGCTCTCATCAGTTCTCCGAT#.((((((((((((.((((((((#.)))))))).)))))))).........)))).	567	612	1	-29.6	1	0.000139729	0.441	0	0	-4.65016	20	32	8	CDS		0	0
hsa-miR-6772-5p	NM_002810	PSMD4	TGGGTGTAGGCTGGAGCTGAGG#CCTGAGCTGGCCTTGGCCCT#.((((..(((((..((((.(((#))).)))))))))..)))).	688	708	1	-25.1	0	9.06059e-05	0.426	0	0	-9.38394	16	20	9	CDS		0	0
hsa-miR-6772-3p	NM_002810	PSMD4	TTGCTCCTGACTCTGTGCCCACA#GGAGACCCGGTCGGGAGGGAG#((.(((((((((..((..((...#))..))..))))))))).)).	16	37	1	-21.7	0	0.000131561	0.379	0	0	-7.64108	15	21	9	5UTR		0	0
hsa-miR-6773-5p	NM_002810	PSMD4	TTGGGCCCAGGAGTAAACAGGAT#CTCCTGGGCCCAGT#(((((((((((((..........#))))))))))))).	569	583	1	-27.9	1	0.000136739	0.441	0	0	-5.76291	13	14	13	CDS		0	0
hsa-miR-6773-3p	NM_002810	PSMD4	ACTGTCACTTCTCTGCCCATAG#TGGGGAAGAGGAGGTGAACACAGAAAAGCTGACAGC#.(((((((((((((.((((...#))))..)))))))................)))))).	477	513	0.846154	-20.4	1	0.00944844	0.559	0	0	-4.52877	17	36	7	CDS		0	0
hsa-miR-6774-5p	NM_002810	PSMD4	ACTTGGGCAGGAGGGACCCTGTATG#ATGCTATGGGCTCCCTGGCCTCCCAGGC#.((((((.(((((((((((.((((.#))))...))).)))))..))))))))).	1109	1137	0.846154	-27.7	1	1.51817e-07	0.412	0	0	-6.10696	21	28	9	CDS		0	0
hsa-miR-6774-3p	NM_002810	PSMD4	TCGTGTCCCTCTTGTCCACAG#GTGAGACTGGAGGGAAAGGGT#((.(.(((((((.((((((..#))).))).))))))).).)).	1179	1200	1	-21.6	0	0.0440391	0.456	0	0	-10.9033	16	21	7	CDS		0	0
hsa-miR-6775-3p	NM_002810	PSMD4	AGGCCCTGTCCTCTGCCCCAG#GGGAGGGAGGAAGGTGGCA#..(((((.((((((..(((..#)))..)))))).)).))).	28	47	0.846154	-23.8	0	0.121144	0.382	0	0	-8.23913	14	19	6	5UTR		0	0
hsa-miR-6776-5p	NM_002810	PSMD4	TCTGGGTGCAGTGGGGGTT#GACAGTGCCTCCTGGGCCCAGT#.((((((.((..((((((.#.)))))))).)))))).	561	583	0.923077	-22.8	1	0.000136739	0.441	0	0	-12.2785	14	17	8	CDS		0	0
hsa-miR-6776-3p	NM_002810	PSMD4	CAACCACCACTGTCTCTCCCCAG#TTGTTAGGCCGTCCCGGAGACCCGGTCGGGAGGGAGGAAGGTGGC#...(((((..(.((((((((...#.)))))))).)..))))).	1	46	1	-24.5	0	0.0872736	0.368	0	0	-12.1602	14	19	8	5UTR		0	0
hsa-miR-6777-5p	NM_002810	PSMD4	ACGGGGAGTCAGGCAGTGGTGGA#TCCCAACAATGAAGCCATTCGAAATGCTATGGGCTCCCTGG#.(((((((((.(((((((((...#.)))))......))))...))))))))).	1086	1127	0.923077	-24.6	1	6.09122e-06	0.426	0	0	-6.6181	18	29	9	CDS		0	0
hsa-miR-6777-3p	NM_002810	PSMD4	TCCACTCTCCTGGCCCCCAG#GGCCGTCCCGGAGACCCGGTCGGGAGGGAGGAA#(((.(((((((((((.....#.))))))))))).))).	7	40	1	-24.3	0	0.0115353	0.412	0	0	-7.20265	14	17	11	5UTR		0	0
hsa-miR-6778-5p	NM_002810	PSMD4	AGTGGGAGGACAGGAGGCAGGT#ACTGGCCGTATCCTGTCCAAGCTACA#.((((..(((((((((((.(((#))).)))...))))))))...)))).	250	276	0.846154	-24.2	0	0.0766328	0.456	0	0	-7.23797	18	26	8	CDS		0	0
hsa-miR-6779-5p	NM_002810	PSMD4	CTGGGAGGGGCTGGGTTTGGC#TCAGAGTGTCCTAGAGAACCTCCCAGG#((((((((..((((((((((.#)))))....)))))....)))))))).	1053	1080	1	-24.3	1	0.00777593	0.471	0	0	-6.23647	18	27	8	CDS		0	0
hsa-miR-6779-3p	NM_002810	PSMD4	AAGCCCTGTCTCCTCCCATCT#GGGAGGGAGGAAGGTGGCA#..(((((...(((((((.(((#))).))))))).)).))).	28	47	0.846154	-21.3	0	0.121144	0.382	0	0	-9.56953	15	19	7	5UTR		0	0
hsa-miR-6780a-5p	NM_002810	PSMD4	TTGGGAGGGAAGACAGCTGGAGA#CTTCAGAGTGTCCTAGAGAACCTCCCAGG#((((((((...((((.((((((.#))))))..))))........)))))))).	1051	1080	1	-23.7	1	0.00777593	0.471	0	0	-9.29429	18	29	8	CDS		0	0
hsa-miR-6781-5p	NM_002810	PSMD4	CGGGCCGGAGGTCAAGGGCGT#GCTCCCTGGCCTCCCAGGCCA#..(((((((((((.((((.((#)).)))))))))))..)))).	1118	1139	0.923077	-28.6	1	2.08634e-07	0.412	0	0	-5.81384	17	21	11	CDS		0	0
hsa-miR-6781-3p	NM_002810	PSMD4	TGCCTCTTTTCCACGGCCTCAG#AGGCCGTCCCGGAGACCCGGTCGGGAGGGAGGA#..(((((((((((((((((...#)))))))...............)))))))))).	6	39	1	-24.7	1	0.00526381	0.397	0	0	-4.957	17	33	10	5UTR		0	0
hsa-miR-6782-5p	NM_002810	PSMD4	TAGGGGTGGGGGAATTCAGGGGTGT#ACGTGATGCAGGACCCCGAGTTCCTTCAGAGTGTCCTAGAGAACCTCCCA#..(((((((((((((((.(((((.(#.).)))))))))))))))).................)))).	1028	1078	1	-27.4	1	0.00123993	0.456	0	0	-4.957	21	41	16	CDS		0	0
hsa-miR-6782-3p	NM_002810	PSMD4	CACCTTTGTGTCCCCATCCTGCA#GGTCGGGAGGGAGGAAGGTGG#(((((((.(.(((((..((....#))..))).)).).))))))).	24	45	1	-22.6	1	0.0786939	0.382	0	0	-7.72676	15	21	7	5UTR		0	0
hsa-miR-6783-3p	NM_002810	PSMD4	TTCCTGGGCTTCTCCTCTGTAG#CTATGGAAGAGCAGCGGCAGCGGCAGGAGGAGGAGGCCCGGCGGGC#((((((((((((((((((((..#.)))).))))).)))))))).))).	716	762	0.923077	-28	1	8.46283e-06	0.265	0	0	-3.93757	20	25	8	CDS		0	0
hsa-miR-6784-5p	NM_002810	PSMD4	GCCGGGGCTTTGGGTGAGGG#CCGTCCCGGAGACCCGGTC#((((((.(((((((...((.#))..))))))).)))))).	9	28	0.923077	-25.1	0	7.16648e-08	0.368	0	0	-6.44976	15	19	7	5UTR		0	0
hsa-miR-6784-3p	NM_002810	PSMD4	TCTCACCCCAACTCTGCCCCAG#TTGGGGAAGAGGAGGTGAA#..(((((....((((.((((((#)))))).))))..))))).	476	495	1	-21.7	0	0.0162278	0.618	0	0	-12.6274	15	19	6	CDS		0	0
hsa-miR-6785-5p	NM_002810	PSMD4	TGGGAGGGCGTGGATGATGGTG#GCCATTCGAAATGCTATGGGCTCCCTGGCCTCCCAG#(((((((.((.((((.(((((.#.))))).)..))).)).))))))).	1099	1135	0.923077	-24.8	1	6.59964e-07	0.426	0	0	-9.30903	18	25	7	CDS		0	0
hsa-miR-6785-3p	NM_002810	PSMD4	ACATCGCCCCACCTTCCCCAG#GGAGACCCGGTCGGGAGGGAGGAAGGTGGCAAGATGG#.((((...(((((((((((..#.)).)))))))))...)))).	16	53	1	-25.9	0	0.0147773	0.397	0	0	-9.55161	15	21	9	5UTR		0	0
hsa-miR-6786-5p	NM_002810	PSMD4	GCGGTGGGGCCGGAGGGGCGT#GCGTGGCCCATCTGGCTCTGAAGCACCGACA#(((((((((((((((((((((#))))..))).)))))))).....))))).).	320	351	0.846154	-27.9	1	0.00401001	0.426	0	0	-3.93757	21	31	8	CDS		0	0
hsa-miR-6786-3p	NM_002810	PSMD4	TGACGCCCCTTCTGATTCTGCCT#GGGAGGGAGGAAGGTGGCA#....(((((((((..((((.((.#)).)))).)))))).))).	28	47	0.923077	-23.2	0	0.121144	0.382	0	0	-11.1389	15	19	6	5UTR		0	0
hsa-miR-6787-5p	NM_002810	PSMD4	TGGCGGGGGTAGAGCTGGCTGC#CAGCCAGCAAGAGTTTGGCCG#.(((.(((.(...((((((((.#))))))))...).))).))).	843	864	0.846154	-24.2	0	0.00304279	0.456	0	0	-16.4295	15	21	8	CDS		0	0
hsa-miR-6787-3p	NM_002810	PSMD4	TCTCAGCTGCTGCCCTCTCCAG#CTGGAGGGAAAGGGTAGCTGAGT#.((((((((((...((((((((#))))))))....)))))))))).	1185	1208	0.846154	-29.6	1	0.000478056	0.456	0	0	-9.2861	18	23	10	3UTR		0	0
hsa-miR-6788-5p	NM_002810	PSMD4	CTGGGAGAAGAGTGGTGAAGA#CTTGGCAACTTTTTTTCCT#..(((((((((((.((.(((.#))).)).))))))))))).	1287	1306	0.846154	-18.3	1	0.0534123	0.673	0	0	-5.81384	16	19	11	3UTR		0	0
hsa-miR-6788-3p	NM_002810	PSMD4	TTCGCCACTTCCCTCCCTGCAG#GCCGTCCCGGAGACCCGGTCGGGAGGGAGGAAGGTGGCA#...(((((((.(((((((.(..#.).))))))).))))))).	8	47	0.923077	-29.2	0	0.121144	0.382	0	0	-9.33931	15	19	7	5UTR		0	0
hsa-miR-6789-5p	NM_002810	PSMD4	GTAGGGGCGTCCCGGGCGCGCGGG#CCCGGCGGGCAGCTGCAGCTTCTGCTGCTGAGGCCGGGATTGCTACGACTGGGACTGAAGACTCAGACGATGCCCTGCT#(((((((((((((((((.((((((#)))).)).)).......................))))))).)).............................)))))).	752	831	0.923077	-31.2	1	7.94504e-05	0.471	0	0	-3.93757	23	79	7	CDS		0	0
hsa-miR-6789-3p	NM_002810	PSMD4	CGGCGCCCGTGTCTCCTCCAG#GGAGGAGGCCCGGCGGGCAGCTGC#(((((((((((((((((((..#)))))))))...)))))).)))).	744	768	0.846154	-34.3	1	5.60961e-08	0.279	0	0	-3.93757	19	24	9	CDS		0	0
hsa-miR-6790-5p	NM_002810	PSMD4	GTGAGTGTGGATTTGGCGGGGTT#GCCCTGCTGAAGATGACCATCAGCCAGCAAGAGTTTGGCCGCACTGGGCT#((.(((((((.(((((((((((.#)))))))))))...........................)))))))..)).	823	873	0.923077	-22.9	0	2.19362e-05	0.456	0	0	-8.31989	20	50	11	CDS		0	0
hsa-miR-6790-3p	NM_002810	PSMD4	CGACCTCGGCGACCCCTCACT#GGTGAAGGTGGTGCCATGCTGGGTCT#.((((.(((((((((((((((#))))).)).)))....))))))))).	619	645	0.923077	-23.3	0	0.000444291	0.485	0	0	-5.69428	19	26	9	CDS		0	0
hsa-miR-6791-5p	NM_002810	PSMD4	CCCCTGGGGCTGGGCAGGCGGA#TCCCTGGCCTCCCAGGCCACCAAGGA#.((.((((((((((.(((((((#)))...))))))))).)).))).)).	1120	1146	0.846154	-27.5	0	2.05703e-05	0.426	0	0	-7.5608	19	26	9	CDS		0	0
hsa-miR-6791-3p	NM_002810	PSMD4	TGCCTCCTTGGTCTCCGGCAG#TTGTTAGGCCGTCCCGGAGACCCGGTCGGGAGGGAGGA#..((((((((((((((((...#.)))))))))........))))))).	1	39	0.846154	-27.9	1	0.00526381	0.397	0	0	-4.957	16	26	9	5UTR		0	0
hsa-miR-6792-5p	NM_002810	PSMD4	GTAAGCAGGGGCTCTGGGTGA#CATGCAGATGTCCCTGCA#....((((((((((((.(((.#))).)))).)))))))).	918	936	0.846154	-26.5	0	2.14918e-06	0.441	0	0	-9.54656	15	18	8	CDS		0	0
hsa-miR-6792-3p	NM_002810	PSMD4	CTCCTCCACAGCCCCTGCTCAT#GGCAGCGGCAGGAGGAGGAGG#(((((((.(.(((.(((((...#))))).))).)..))))))).	731	752	0.923077	-26.6	1	0.00972922	0.338	0	0	-8.35056	16	21	7	CDS		0	0
hsa-miR-6793-3p	NM_002810	PSMD4	TCCCCAACCCCTGCCCGCAG#GCGGCAGCGGCAGGAGGAG#(((((..((.(((.((((..#))))))).))..)).))).	729	748	0.923077	-21	0	0.00581279	0.324	0	0	-9.48157	14	19	7	CDS		0	0
hsa-miR-6794-5p	NM_002810	PSMD4	CAGGGGGACTGGGGGTGAGC#CTCATCTGGTGACAGTGCCTCCTGG#(((((((((((.(((((((.#))))))).....)))).))))))).	551	576	0.923077	-23.5	1	6.58939e-05	0.456	0	0	-7.28438	18	25	7	CDS		0	0
hsa-miR-6794-3p	NM_002810	PSMD4	CTCACTCTCAGTCCCTCCCT#GGGAGGGAGGAAGGTGGC#.(((((.((..((((((((.#)))))))).)).))))).	28	46	1	-23.9	0	0.0872736	0.368	0	0	-9.40429	15	18	8	5UTR		0	0
hsa-miR-6795-5p	NM_002810	PSMD4	TGGGGGGACAGGATGAGAGGCTGT#ACAGTGCCTCCTGGGCCCAGTTTGGCTGATGCTCTCATCAGTTCTCCG#..(((((((..((((((((((((.#.))))..........)))))))).))))))).	562	610	0.923077	-25.2	1	5.52966e-05	0.441	0	0	-9.02428	19	32	8	CDS		0	0
hsa-miR-6795-3p	NM_002810	PSMD4	ACCCCTCGTTTCTTCCCCCAG#GGGAGGGAGGAAGGTGGCAAGATGGTG#(((((.(.(((((((((((..#))).)))))))).).))......))).	28	55	0.923077	-21.7	0	4.59838e-05	0.426	0	0	-8.15217	17	27	8	5UTR		0	0
hsa-miR-6796-5p	NM_002810	PSMD4	TTGTGGGGTTGGAGAGCTGGCTG#CAGCCAGCAAGAGTTTGGCCGCACT#..(((.(((((((..((((((((#)))))))).....))))))).))).	843	868	0.923077	-26.3	0	0.00605648	0.471	0	0	-8.45025	18	25	8	CDS		0	0
hsa-miR-6797-5p	NM_002810	PSMD4	AGGAGGGAAGGGGCTGAGAACAGGA#TCCTGAGCTGGCCTTGGCCCTTCG#.((((((..((((((.((..(((((#)))))..))))))))..)))))).	687	711	0.923077	-29.4	1	0.000197413	0.397	0	0	-7.3964	19	24	8	CDS		0	0
hsa-miR-6797-3p	NM_002810	PSMD4	TGCATGACCCTTCCCTCCCCAC#GTCGGGAGGGAGGAAGGTGGCAA#(((...(((((((((((((.((#)).))))))))))..))).))).	25	48	0.923077	-25.2	0	0.138125	0.382	0	0	-12.9896	18	23	10	5UTR		0	0
hsa-miR-6798-5p	NM_002810	PSMD4	CCAGGGGGATGGGCGAGCTTGGG#CCTGAGCTGGCCTTGGCCCTTC#..(((((...((((.((((((((#)))))))).))))...))))).	688	710	0.980769	-28.4	0	4.46055e-05	0.412	0	0	-10.305	17	22	8	CDS		0	0
hsa-miR-6798-3p	NM_002810	PSMD4	CTACCCCCCATCCCCCTGTAG#CGGGAGGGAGGAAGGTGGC#(((((..((.((((((((...#)))).))))))..))))).	27	46	0.846154	-21.3	0	0.0872736	0.368	0	0	-8.62473	15	19	6	5UTR		0	0
hsa-miR-6799-5p	NM_002810	PSMD4	GGGGAGGTGTGCAGGGCTGG#GCCATGCAGATGTCCCTG#(((((.((.((((.(((...#))).)))).)).))))).	916	934	1	-24.3	0	0.00100079	0.441	0	0	-7.75176	14	18	5	CDS		0	0
hsa-miR-6799-3p	NM_002810	PSMD4	TGCCCTGCATGGTGTCCCCACAG#GGTGGTGCCATGCTGGGTC#.((((.((((((((.((((....#)).)))))))))).)))).	625	644	1	-25.3	0	0.000373018	0.485	0	0	-6.42973	16	19	10	CDS		0	0
hsa-miR-6800-3p	NM_002810	PSMD4	CACCTCTCCTGGCATCGCCCC#GGGTCTTGGTGCCAGTGAC#......((((((((((((((.#))))...)))))))).)).	639	658	1	-20.1	0	0.000927465	0.471	0	0	-15.5666	14	19	8	CDS		0	0
hsa-miR-6801-5p	NM_002810	PSMD4	TGGTCAGAGGCAGCAGGAAATGA#CAGCTTCTGCTGCTGAGGCCGG#(((((...((((((((((..((.#))..))))))))))..))))).	767	789	0.846154	-24.6	0	8.34153e-05	0.338	0	0	-9.69585	17	22	10	CDS		0	0
hsa-miR-6801-3p	NM_002810	PSMD4	ACCCCTGCCACTCACTGGCC#GGCTGGTGAAGGTGGTGCCATGCTGGGT#..((((((((((((((((((#)))))))))..)))))).......))).	615	643	0.846154	-22.2	1	0.000136998	0.485	0	0	-4.957	18	28	9	CDS		0	0
hsa-miR-6802-5p	NM_002810	PSMD4	CTAGGTGGGGGGCTTGAAGC#GCTCCCTGGCCTCCCAGGCCA#...(((((((((((.(.(((#))).)..))))))))..))).	1118	1139	1	-21	0	2.08634e-07	0.412	0	0	-7.24999	15	21	8	CDS		0	0
hsa-miR-6802-3p	NM_002810	PSMD4	TTCACCCCTCTCACCTAAGCAG#TGTTGACATTATCAATTTTGGGGAAGAGGAGGTGAAC#(((((((((((..((((((...#.))))))..))))).)))))).	459	496	0.923077	-24.6	1	0.025882	0.603	0	0	-8.57351	17	22	6	CDS		0	0
hsa-miR-6803-5p	NM_002810	PSMD4	CTGGGGGTGGGGGGCTGGGCGT#GCTCCCTGGCCTCCCAGGCCACCAA#.(((((.((((((((((((.((#)).))).)))))))))..)).))).	1118	1143	1	-30	0	9.97539e-07	0.412	0	0	-5.33701	19	25	9	CDS		0	0
hsa-miR-6803-3p	NM_002810	PSMD4	TCCCTCGCCTTCTCACCCTCAG#TTGGGGAAGAGGAGGTGAA#....((((((((((..((((((#))))))..)))))))))).	476	495	1	-23.5	0	0.0162278	0.618	0	0	-10.5151	16	19	10	CDS		0	0
hsa-miR-6804-5p	NM_002810	PSMD4	TGAGGGTGTCAGCAGGTGACG#GCCTCCTGGGCCCAGTTTGGCTGATGCTCTCAT#(((((((((((((....(((.#.)))..))))))))))))).	567	600	1	-22.2	1	6.2697e-06	0.441	0	0	-5.76291	16	20	13	CDS		0	0
hsa-miR-6804-3p	NM_002810	PSMD4	CGCACCTGCCTCTCACCCACAG#TTGTTAGGCCGTCCCGGAGACCCGGTCGGGAGGGAGGAAGGTGG#..(((((.((((((.(((((..#.)).))).)))))).))))).	1	45	0.846154	-24.8	0	0.0786939	0.382	0	0	-8.00609	16	21	6	5UTR		0	0
hsa-miR-6805-5p	NM_002810	PSMD4	TAGGGGGCGGCTTGTGGAGTGT#TACCCACCAGGCTGCAGGCCCA#..(((.(((((((((((.(((.#))))))).)))))))...))).	113	135	0.923077	-23.4	0	1.71158e-05	0.471	0	0	-6.85796	17	22	7	CDS		0	0
hsa-miR-6805-3p	NM_002810	PSMD4	TTGCTCTGCTCCCCCGCCCCCAG#CTGGAGGGAAAGGGTAGCTGAGTC#..((((.((((((...(((((((#)))).)))...))).))).)))).	1185	1209	1	-25.6	0	0.000147842	0.456	0	0	-8.32603	17	24	4	3UTR		0	0
hsa-miR-6806-3p	NM_002810	PSMD4	TGAAGCTCTGACATTCCTGCAG#CTGCAGGGAGCAGAGTTTGGC#(.((((((((.(.(((((((((#)))))))))))))))))).).	931	952	0.846154	-25.1	1	0.000969388	0.441	0	0	-9.21516	19	21	18	CDS		0	0
hsa-miR-6807-5p	NM_002810	PSMD4	GTGAGCCAGTGGAATGGAGAGG#CTCACCCCAGACACTGGCCGT#.((.(((((((...(((.(((.#)))...)))..))))))))).	238	259	0.846154	-20	0	0.0019119	0.456	0	0	-12.3181	15	21	9	CDS		0	0
hsa-miR-6807-3p	NM_002810	PSMD4	CACTGCATTCCTGCTTGGCCCAG#CTGCAGGGAGCAGAGTTTGGCCAGGCGGAATCAGCAGA#..(((((((((.((((((((...#.)))))))))))))..)))).	931	969	1	-26.6	1	0.00313046	0.441	0	0	-8.3038	17	21	13	CDS		0	0
hsa-miR-6808-3p	NM_002810	PSMD4	GTGTGACCACCGTTCCTGCAG#GCTGGTGAAGGTGGTGCCATGCT#(((((((((((...((.((..#)).))....))))))..))))).	616	639	0.923077	-19.5	1	6.92484e-05	0.485	0	0	-9.43035	15	23	6	CDS		0	0
hsa-miR-6809-5p	NM_002810	PSMD4	TGGCAAGGAAAGAAGAGGATCA#TGATCCTGAGCTGGCCTTGGCCC#.(((((((..((...(((((((#)))))))...))..))))).)).	684	707	0.846154	-22.4	1	9.56278e-05	0.426	0	0	-8.97364	16	23	7	CDS		0	0
hsa-miR-6809-3p	NM_002810	PSMD4	CTTCTCTTCTCTCCTTCCCAG#GGGAGGGAGGAAGGT#....(((((.(((((((((..#)))))))))))))).	28	43	1	-23.8	0	0.0634302	0.397	0	0	-10.7891	14	15	14	5UTR		0	0
hsa-miR-6810-5p	NM_002810	PSMD4	ATGGGGACAGGGATCAGCATGGC#GCCATGCTGGGTCTTGGTGCCAG#.(((.(.(((((.((((((((((#)))))))))).))))).).))).	631	654	1	-27.3	0	3.76002e-06	0.456	0	0	-10.7452	19	23	10	CDS		0	0
hsa-miR-6810-3p	NM_002810	PSMD4	TCCCCTGCTCCCTTGTTCCCCAG#GGGGACTGCATGGGAAGCACGGA#..((.(((((((.((((((((..#)))))..))).)))).))).)).	1215	1238	1	-26.3	0	0.0271372	0.544	0	0	-10.3652	17	23	5	3UTR		0	0
hsa-miR-6811-3p	NM_002810	PSMD4	AGCCTGTGCTTGTCCCTGCAG#CTGCATGGGAAGCACGGA#...(((((((..(((((((((#))))).))))))))))).	1220	1238	1	-23.9	0	0.0271372	0.544	0	0	-12.6861	16	18	11	3UTR		0	0
hsa-miR-6812-5p	NM_002810	PSMD4	ATGGGGTGAGATGGGGAGGAGCAGC#CTGTGAAGTGCTGACCACACTCACCCCAG#.(((((((((.((((....((((..#.))))..)).))))))))))).	219	248	1	-26.3	1	0.00427702	0.471	0	0	-6.85115	17	22	11	CDS		0	0
hsa-miR-6812-3p	NM_002810	PSMD4	CCGCTCTTCCCCTGACCCCAG#GGCCGTCCCGGAGACCCGGTCGGGAGGGAGGAAGGTGGC#(((((((((((((((((....#.))))))).)))))...))))).	7	46	1	-25.4	1	0.0872736	0.368	0	0	-3.93757	17	23	7	5UTR		0	0
hsa-miR-6813-5p	NM_002810	PSMD4	CAGGGGCTGGGGTTTCAGGTTCT#GAATTTGGAGTAGATCCCAGTGCTGATCCTGA#((((((((((((((((((((((.#)))))))))....)))))))).....))))).	661	693	0.923077	-24.5	1	0.000340096	0.5	0	0	-3.93757	22	32	9	CDS		0	0
hsa-miR-6813-3p	NM_002810	PSMD4	AACCTTGGCCCCTCTCCCCAG#TTGGGGAAGAGGAGGTGAAC#....((.((((((((((((((#))))))).)))).))).)).	476	496	0.884615	-23.6	0	0.025882	0.603	0	0	-11.0902	16	20	7	CDS		0	0
hsa-miR-6814-5p	NM_002810	PSMD4	TCCCAAGGGTGAGATGCTGCCA#GCGCATCATTGCCTTTGTGGGA#(((((((((((((((((.((..#))))))).))))))))).))).	369	391	0.884615	-23.1	1	1.09483e-07	0.5	0	0	-3.93757	19	22	9	CDS		0	0
hsa-miR-6814-3p	NM_002810	PSMD4	ACTCGCATCCTTCCCTTGGCAG#CTATGGACACATCTGAGCCAGCCAAGGAGGAGGATGATTACGACGTGATGCAGGACCCCGAGTT#((((((((((((((((((((..#.))))))).))))))))......................))))).	986	1050	0.846154	-28.7	1	6.86321e-05	0.441	0	0	-3.93757	20	45	8	CDS		0	0
hsa-miR-6815-5p	NM_002810	PSMD4	TAGGTGGCGCCGGAGGAGTCATT#AATGCTATGGGCTCCCTGGCCTCCCAGGCCACCA#..(((((((((((.((((((...#.))))))))))).......)))))).	1108	1142	0.846154	-30	1	3.62941e-07	0.426	0	0	-5.81384	17	26	11	CDS		0	0
hsa-miR-6815-3p	NM_002810	PSMD4	TGGCTTCTCTTGCACACCCAG#CTGGAGGGAAAGGGTAGCTGAGTCTGCTTAGGGGACTGCATGGGAAGCA#..(((((((.((((..(((..#.)))..)))).))))))).	1185	1234	0.923077	-22.6	1	0.00924902	0.515	0	0	-7.16801	14	19	7	3UTR		0	0
hsa-miR-6816-5p	NM_002810	PSMD4	TGGGGCGGGGCAGGTCCCTGC#GCAGGGAGCAGAGTTTGGCCA#...(((.((((.(.(((((((#))))))).)...)))).))).	933	954	0.923077	-24.6	0	0.00229053	0.426	0	0	-12.2619	15	21	7	CDS		0	0
hsa-miR-6817-5p	NM_002810	PSMD4	TCTGCCATAGGAAGCTTGGAGTGG#CCGCACTGGGCTTCCTGACCTAAGCAGT#.((((..((((((((((((.((((#)))).))))))))))))......)))).	861	889	0.830769	-24.7	0	0.0079749	0.485	0	0	-7.23797	20	28	12	CDS		0	0
hsa-miR-6818-3p	NM_002810	PSMD4	TTGTCTCTTGTTCCTCACACAG#TGGGGAAGAGGAGGT#...((((((.(((((((.....#))))))).)))))).	477	492	1	-17.7	0	0.00485934	0.618	0	0	-7.75705	13	15	7	CDS		0	0
hsa-miR-6819-5p	NM_002810	PSMD4	TTGGGGTGGAGGGCCAAGGAGC#GCTCCCTGGCCTCCCAGGCCACCAAG#(((((((((.((((((.(((((#))))).)))))).))..))).)))).	1118	1144	0.923077	-30.8	1	8.7085e-07	0.412	0	0	-5.18008	20	26	6	CDS		0	0
hsa-miR-6819-3p	NM_002810	PSMD4	AAGCCTCTGTCCCCACCCCAG#GGCCGTCCCGGAGACCCGGTCGGGAGGGAGGA#...(((((.((((.(((....#.))).)))).))))).	7	39	0.923077	-22.2	0	0.00526381	0.397	0	0	-8.42777	12	16	5	5UTR		0	0
hsa-miR-6820-5p	NM_002810	PSMD4	TGCGGCAGAGCTGGGGTCA#TGGCCCATCTGGCTCTGAAGCAC#(((..((((((((((((((#))))))...))))))))..))).	323	346	0.846154	-24.3	0	0.00195074	0.412	0	0	-11.0886	17	23	8	CDS		0	0
hsa-miR-6821-5p	NM_002810	PSMD4	GTGCGTGGTGGCTCGAGGCGGGG#CCTGGCCTCCCAGGCCACCAAGGACG#((.(.((((((((.(((((.(((#))).)))))...)))))))).).)).	1122	1148	0.942308	-33.5	0	7.79292e-05	0.412	0	0	-10.471	19	26	8	CDS		0	0
hsa-miR-6822-5p	NM_002810	PSMD4	CAGGGAACCAGTTGGGGCTT#AGCCAGCAAGAGTTTGGCCGCACTGGGCTTCCTGA#((((((.((((.((.((((.#.)))).))))))..)))))).	844	879	0.846154	-24.4	0	0.00195174	0.456	0	0	-9.56351	16	21	6	CDS		0	0
hsa-miR-6822-3p	NM_002810	PSMD4	AGGCTCTAACTGGCTTTCCCTGCA#TGCAGGGAGCAGAGTTTGGCCAGGCGGAATCAGCAGACATTGATGCCA#.((((((..(((((((((((((((#)))))))))........))))))..)))................))).	932	980	0.923077	-28.7	1	0.00257015	0.441	0	0	-7.16335	21	48	9	CDS		0	0
hsa-miR-6823-5p	NM_002810	PSMD4	TCAGGGTTGGTAGGGGTTGCT#GCTGTCAACATAGTTTGTCATTCAAAGACCCGCAGCAACCCTGAG#(((((((((.(..(((((...#.)))))..).))))))))).	142	187	0.923077	-25.6	1	0.00540038	0.529	0	0	-9.81601	15	20	9	CDS		0	0
hsa-miR-6823-3p	NM_002810	PSMD4	TGAGCCTCTCCTTCCCTCCAG#CTGGAGGGAAAGGGTAGCTGAG#(.(((..(((.((((((((((#)))))))))).)))..))).).	1185	1207	1	-26.9	0	0.000910206	0.456	0	0	-11.3707	17	22	10	3UTR		0	0
hsa-miR-6824-5p	NM_002810	PSMD4	GTAGGGGAGGTTGGGCCAGGGA#TCCCTGGCCTCCCAGGCCACCAAGGACG#((...((.((((((((((((((#))))))))))....)))).))....)).	1120	1148	0.923077	-26.9	0	7.79292e-05	0.412	0	0	-14.9598	18	28	10	CDS		0	0
hsa-miR-6824-3p	NM_002810	PSMD4	TCTCTGGTCTTGCCACCCCAG#GGAGACCCGGTCGGGAGGGAGGAAGGTGGCAAGATGGT#....(.(((((((((((((..#.))..))))))))))).).	16	54	1	-22.1	0	0.00348494	0.412	0	0	-11.4475	14	19	11	5UTR		0	0
hsa-miR-6825-5p	NM_002810	PSMD4	TGGGGAGGTGTGGAGTCAGCAT#ATGCTATGGGCTCCCTGGCCTCCCA#..(((((((..(((((((((((#)))))...))))))...))))))).	1109	1134	0.923077	-27.9	1	2.39049e-06	0.426	0	0	-9.02428	18	25	7	CDS		0	0
hsa-miR-6825-3p	NM_002810	PSMD4	GCGCTGACCCGCCTTCTCCGCA#GAGGAGGCCCGGCGGGCAGCTGCA#((((((.((((((.(((((.(.#).)))))...)))))))))).)).	745	769	0.923077	-30.6	0	1.21441e-07	0.279	0	0	-6.3381	18	24	10	CDS		0	0
hsa-miR-6826-3p	NM_002810	PSMD4	CTCCCCTCTCTTTCCTGTTCAG#CTGGAGGGAAAGGGTAGCTGAGTCTGCTTAGGGGAC#.(((((((((((((((.(((((#))))))))))))))...............)))))).	1185	1221	1	-23.7	1	4.11158e-05	0.471	0	0	-3.79332	20	36	14	3UTR		0	0
hsa-miR-6827-5p	NM_002810	PSMD4	TGGGAGCCATGAGGGTCTGTGC#CGCGTGGCCCATCTGGCTCTGAA#(.(((((((.(((((((((((.#)))).))))).))))))))).).	319	342	0.846154	-25.9	1	0.00142362	0.412	0	0	-6.34376	19	23	9	CDS		0	0
hsa-miR-6827-3p	NM_002810	PSMD4	ACCGTCTCTTCTGTTCCCCAG#CTGCAGGGAGCAGAGTTTGGCCAGGCGGA#.((((((((((((((((((((#)))..)))))))))....))..)))))).	931	960	0.923077	-23.1	1	0.000545149	0.426	0	0	-3.79332	20	29	9	CDS		0	0
hsa-miR-6828-3p	NM_002810	PSMD4	ATCTGCTCTCTTGTTCCCAG#GGGAGGAAGGTGGCAAGATG#(((((((.((((.(((((..#))))).)))).)))).))).	32	52	0.846154	-20.1	1	0.0152977	0.397	0	0	-7.54034	16	20	5	5UTR		0	0
hsa-miR-6829-5p	NM_002810	PSMD4	TGGGCTGCTGAGAAGGGGCA#GTTCCTTCAGAGTGTCCT#.((((.(((..((((((((.#))))))))..))))))).	1047	1065	0.846154	-21.1	0	0.00180619	0.426	0	0	-9.76156	15	18	8	CDS		0	0
hsa-miR-6829-3p	NM_002810	PSMD4	TGCCTCCTCCGTGGCCTCAG#CTGAGCCAGCCAAGGAGGAGGA#..((((((((.(((((((((#)))))...)))).)))))))).	998	1020	0.923077	-29.2	1	0.0128485	0.441	0	0	-7.78178	17	22	8	CDS		0	0
hsa-miR-6830-3p	NM_002810	PSMD4	TGTCTTTCTTCTCTCCCTTGCAG#GCCGTCCCGGAGACCCGGTCGGGAGGGAGGAAGGTGGCAA#(((((((((((((((((......#.))))))))))))))..))).	8	48	1	-24.7	1	0.138125	0.382	0	0	-3.93757	17	21	14	5UTR		0	0
hsa-miR-6832-3p	NM_002810	PSMD4	ACCCTTTTTCTCTTTCCCAG#GGGAGGGAGGAAGGTGGC#.((.((((((((((((((..#)))))))))))))).)).	28	46	0.884615	-22.3	0	0.0872736	0.368	0	0	-6.82535	16	18	14	5UTR		0	0
hsa-miR-6833-5p	NM_002810	PSMD4	GTGTGGAAGATGGGAGGAGAAA#TGTCCAACCCAAGGGCAAGATCACCTTCTGCACG#(((((((((.((((.(((.(..#).)))..)))).............))))))))).	279	313	0.846154	-17.9	1	0.00291531	0.412	0	0	-5.91553	17	34	9	CDS		0	0
hsa-miR-6833-3p	NM_002810	PSMD4	TTTCTCTCTCCACTTCCTCAG#TTGGGGAAGAGGAGGTGAAC#.(((.(.((((.(((((((((#))))))))).))))).))).	476	496	1	-20.4	0	0.025882	0.603	0	0	-12.8029	17	20	9	CDS		0	0
hsa-miR-6834-5p	NM_002810	PSMD4	GTGAGGGACTGGGATTTGTGG#TAGATCCCAGTGCTGATCCTGAGCT#((..((((((((((((((...#))))))))))......))))..)).	671	696	0.846154	-19.7	0	0.0019124	0.5	0	0	-8.52714	16	25	10	CDS		0	0
hsa-miR-6835-5p	NM_002810	PSMD4	AGGGGGTAGAAAGTGGCTGAAG#TTTGGCCGCACTGGGCTTCCTG#(((((((.....(((((((((.#))))))))).....))))))).	856	878	0.923077	-20.6	1	0.00181446	0.441	0	0	-14.7217	16	22	9	CDS		0	0
hsa-miR-6835-3p	NM_002810	PSMD4	AAAAGCACTTTTCTGTCTCCCAG#GGGAGGGAGGAAGGTGG#.....(((((((((.((((((..#)))))).))))))))).	28	45	1	-25.1	0	0.0786939	0.382	0	0	-14.401	15	17	9	5UTR		0	0
hsa-miR-6780b-5p	NM_002810	PSMD4	TGGGGAAGGCTTGGCAGGGAAGA#TTGTTAGGCCGTCCCGGA#(.((((.((((((((((......#)))))))))).)))).).	1	19	0.923077	-21.8	0	2.55344e-07	0.333	0	0	-6.64494	15	18	10	5UTR		0	0
hsa-miR-6780b-3p	NM_002810	PSMD4	TCCCTTGTCTCCTTTCCCTAG#AGGGAAAGGGTAGCTGAGTCTGCTTAGGGGAC#(((((((..((((((((((..#))))))))))..............))))))).	1189	1221	0.846154	-21.8	1	4.11158e-05	0.471	0	0	-7.3076	17	32	10	3UTR		0	0
hsa-miR-6836-5p	NM_002810	PSMD4	CGCAGGGCCCTGGCGCAGGCAT#GTCTGCTTAGGGGACTGCA#.((((..((((((.((((((..#))))))))))))..)))).	1206	1225	1	-27.7	0	0.000400845	0.485	0	0	-8.09481	16	19	12	3UTR		0	0
hsa-miR-6836-3p	NM_002810	PSMD4	ATGCCTCCCCCGGCCCCGCAG#CTGCTTAGGGGACTGCATGGGAAGCAC#.(((.((((.(((((((((((#))))...)))).)))...)))).))).	1208	1235	0.923077	-24.4	0	0.00881251	0.5	0	0	-9.15487	18	27	4	3UTR		0	0
hsa-miR-6837-5p	NM_002810	PSMD4	ACCAGGGCCAGCAGGGAATGT#ATTTGGAGTAGATCCCAGTGCTGATCCTGAGCTGGCCTTGGC#.(((((((((((.((((....#.))))..))))))))))).	663	705	1	-28.9	1	0.000246344	0.426	0	0	-5.08246	15	19	11	CDS		0	0
hsa-miR-6838-5p	NM_002810	PSMD4	AAGCAGCAGTGGCAAGACTCCT#AGGAGGAGGCCCGGCGGGCAGCTGCAGCTTCTGCTGCTG#.((((((((.(((.((.(((((#.))).))))...))).)))))))).	743	782	0.846154	-23.2	1	5.26859e-08	0.338	0	0	-5.89267	18	25	8	CDS		0	0
hsa-miR-6838-3p	NM_002810	PSMD4	AAGTCCTGCTTCTGTTGCAG#GCGGCAGCGGCAGGAG#...(((((((.(((((((..#))))))).))))))).	729	745	0.846154	-24.1	0	0.0011041	0.338	0	0	-9.33931	14	16	7	CDS		0	0
hsa-miR-6840-3p	NM_002810	PSMD4	GCCCAGGACTTTGTGCGGGGTG#CATCTGGTGACAGTGCCTCCTGGGCC#((((((((..((((((.(((((#))))).)).))))....)))))))).	553	579	0.923077	-25.7	1	4.08825e-05	0.441	0	0	-6.23647	19	26	8	CDS		0	0
hsa-miR-6841-3p	NM_002810	PSMD4	ACCTTGCATCTGCATCCCCAG#GGGGACTGCATGGGAAGCACGGA#.((.(((.(((((((((((..#))))).))))...)).))).)).	1215	1238	0.923077	-21	0	0.0271372	0.544	0	0	-9.13898	16	23	5	3UTR		0	0
hsa-miR-6842-5p	NM_002810	PSMD4	TGGGGGTGGTCTCTAGCCAAGG#CCTTATCACACTGGCTAATGACTGTGAAGTGCTGACCACACTCACCCCAG#(((((((((((..((((((...#.))))))................)))))).....))))).	198	248	0.923077	-22.9	1	0.00427702	0.471	0	0	-8.57351	17	40	6	CDS		0	0
hsa-miR-6842-3p	NM_002810	PSMD4	TTGGCTGGTCTCTGCTCCGCAG#TTGCTTATGCCATGCAGATGTCCCTGCAGGGAGCAGAGTTTGGCCAGG#((((((((.(((((((((((((#.))))..))))))))).)))))))).	908	956	1	-31.4	1	0.00167976	0.426	0	0	-4.99396	21	26	9	CDS		0	0
hsa-miR-6843-3p	NM_002810	PSMD4	ATGGTCTCCTGTTCTCTGCAG#CTGCAGGGAGCAGAGTTTGGCCAG#.(((((.((((((((((((((#))))))))))))).)...))))).	931	955	0.923077	-27.9	0	0.000995111	0.412	0	0	-5.33701	19	24	13	CDS		0	0
hsa-miR-6845-5p	NM_002810	PSMD4	CGGGGCCAGAGCAGAGAGC#GCTGATCCTGAGCTGGCCTTGG#(((((((((..(((..(((#)))....)))..))))))))).	682	704	0.923077	-23.5	1	0.000240267	0.441	0	0	-8.97335	15	22	9	CDS		0	0
hsa-miR-6846-5p	NM_002810	PSMD4	TGGGGGCTGGATGGGGTAGAGT#GCGTGGCCCATCTGGCTCTGAA#(.(((((((((((((.((..((#)).)).))))))))))))).).	320	342	1	-24.6	1	0.00142362	0.412	0	0	-5.3343	18	22	13	CDS		0	0
hsa-miR-6846-3p	NM_002810	PSMD4	TGACCCCTTCTGTCTCCCTAG#AGTGAGACTGGAGGGA#....((((((.(((((.((..#)).))))).)))))).	1178	1194	0.884615	-19.3	0	0.0558172	0.471	0	0	-12.3713	13	16	6	CDS		0	0
hsa-miR-6847-5p	NM_002810	PSMD4	ACAGAGGACAGTGGAGTGTGAGC#GCGCATCATTGCCTTTGTG#(((((((.((((((.((((....#)))).))))))))))))).	369	388	0.820513	-21	1	1.17439e-07	0.5	0	0	-6.98666	17	19	13	CDS		0	0
hsa-miR-6847-3p	NM_002810	PSMD4	GGCTCATGTGTCTGTCCTCTTC#GAGGAGGATGATTACGACGTGATGCA#.(((((((((((.(((((((((#))))))))))))....)))))).)).	1012	1038	1	-22	1	0.00724993	0.441	0	0	-5.08246	20	26	12	CDS		0	0
hsa-miR-6848-5p	NM_002810	PSMD4	TGGGGGCTGGGATGGGCCATGGT#GCCATTCGAAATGCTATGGGCTCCCTGGCCTCCCAGGCCACCAA#(((((((((((..((.(((((((#.))))))).)).))))))).)))).	1099	1143	0.846154	-31.5	1	9.97539e-07	0.412	0	0	-8.80656	20	25	7	CDS		0	0
hsa-miR-6849-5p	NM_002810	PSMD4	GAGTGGATAGGGGAGTGTGTGGA#CCACACTCACCCCAGACACTG#.((((..(.((((.(.((((((.#)))))).).)))))..)))).	233	254	1	-24.5	0	0.00102991	0.471	0	0	-9.38425	16	21	6	CDS		0	0
hsa-miR-6849-3p	NM_002810	PSMD4	ACCAGCCTGTGTCCACCTCCAG#GGAGGTGAACACAGAAAAGCTGA#..((((((((((.(((((((..#))))))).))))))....)))).	486	509	1	-28	1	0.00954183	0.574	0	0	-6.24613	17	23	7	CDS		0	0
hsa-miR-6850-5p	NM_002810	PSMD4	GTGCGGAACGCTGGCCGGGGCG#TGCCCTGCTGAAGATGACCATCAGCCAGCAAGAGTTTGGCCGCACT#((((((((((((((((((((((#)))))))................))))))....)))...)))))).	822	868	0.846154	-29.6	1	0.00605648	0.471	0	0	-3.93757	22	46	7	CDS		0	0
hsa-miR-6850-3p	NM_002810	PSMD4	CCCGGCCGGAACGCCGCACT#CGGAGACCCGGTCGGGA#(((((((((..(.(((....#))).)..))))))))).	15	32	0.923077	-24	1	0.000331484	0.377	0	0	-9.29399	13	17	9	5UTR		0	0
hsa-miR-6851-5p	NM_002810	PSMD4	AGGAGGTGGTACTAGGGGCCAGC#GCTGGGTCTTGGTGCCAGTGACTT#((..(.(((((((((((.(((((#))))).))))))))))).)..)).	636	660	0.980769	-30.2	0	0.00570347	0.485	0	0	-10.4281	19	24	11	CDS		0	0
hsa-miR-6851-3p	NM_002810	PSMD4	TGGCCCTTTGTACCCCTCCAG#CTGGAGGGAAAGGGTA#..(((((((....((((((((#))))))))))))))).	1185	1201	1	-24	1	0.0446013	0.471	0	0	-13.6602	15	16	15	3UTR		0	0
hsa-miR-6852-5p	NM_002810	PSMD4	CCCTGGGGTTCTGAGGACATG#CGAGTTCCTTCAGAGTGTCCTAGAGAACCTCCCAGGT#.(((((((((((.(((((((.#.)))))))..))))))..))))).	1044	1081	1	-26.7	1	0.00622523	0.485	0	0	-5.08246	18	24	7	CDS		0	0
hsa-miR-6852-3p	NM_002810	PSMD4	TGTCCTCTGTTCCTCAG#CTGCAGGGAGCAGAGTTTGGCC#.((((((((((((((((#)))..))))))))))...))).	931	953	0.846154	-18	1	0.00147088	0.426	0	0	-3.79332	16	22	10	CDS		0	0
hsa-miR-6853-5p	NM_002810	PSMD4	AGCGTGGGATGTCCATGAAGTCAG#CTTCTGCACGGGCATCCGCGTG#.((((.((((((((..((((....#)))).....)))))))))))).	303	325	0.846154	-19.8	0	1.18686e-05	0.368	0	0	-6.66278	16	22	12	CDS		0	0
hsa-miR-6854-5p	NM_002810	PSMD4	AAGCTCAGGTTTGAGAACTGCTGA#GGCAAAGATGGAACCGGTTCTCATCTGGTGACAGTGCCTCCTGGGCC#..(((((((..(((((((((....#.)))))))))................))))))).	532	579	0.846154	-22.1	1	4.08825e-05	0.441	0	0	-9.02428	16	34	9	CDS		0	0
hsa-miR-6854-3p	NM_002810	PSMD4	TGCGTTTCTCCTCTTGAGCAG#GCGGCAGGAGGAGGAGGCC#.((.((((((((((((.((..#))..)))))))))))))).	735	754	1	-22.9	0	0.000243547	0.324	0	0	-6.82535	16	19	14	CDS		0	0
hsa-miR-6855-5p	NM_002810	PSMD4	TTGGGGTTTGGGGTGCAGACATTGC#GTGATGCAGGACCCCGAGTTCCT#..((((((((((((.(.(.((((((#))))))).).)))))))))))).	1030	1053	1	-23.3	1	0.00012968	0.441	0	0	-5.69245	20	23	12	CDS		0	0
hsa-miR-6856-5p	NM_002810	PSMD4	AAGAGAGGAGCAGTGGTGCTGTGG#TGACAGTGCCTCCTGGGCCCAGTTTGGCTGATGCTCTCA#..(((((.(.((((.(.((((.((#.)))))).).)))).).))))).	560	599	0.846154	-22.1	0	8.26441e-06	0.456	0	0	-9.24859	17	23	6	CDS		0	0
hsa-miR-6857-5p	NM_002810	PSMD4	TTGGGGATTGGGTCAGGCCAGT#CTGGCCTCCCAGGCCACCAAG#((((((..((((..(((((((.#)))))))))))..)).)))).	1123	1144	0.923077	-27	0	8.7085e-07	0.412	0	0	-9.94087	17	21	11	CDS		0	0
hsa-miR-6857-3p	NM_002810	PSMD4	TGACTGAGCTTCTCCCCACAG#CTGGAGGGAAAGGGTAGCTGAGTCT#.((((.((((.((((((.(((#)))..)))...))).)))).)))).	1185	1210	0.923077	-21.3	0	5.53115e-05	0.456	0	0	-8.51906	17	25	4	3UTR		0	0
hsa-miR-6858-5p	NM_002810	PSMD4	GTGAGGAGGGGCTGGCAGGGAC#TCCCAGTGCTGATCCTGAGCTGGCCTTGGCCCTTCGTG#..((((.(((((((((.((((.#.))))..)))))))))...)))).	675	713	1	-22.2	0	0.000627597	0.397	0	0	-6.50069	17	24	9	CDS		0	0
hsa-miR-6858-3p	NM_002810	PSMD4	CAGCCAGCCCCTGCTCACCCCT#GGTTCTCATCTGGTGACAGTGCCTCCTGGGCCCAGTTTGGCTGA#(((((((((((((.(((((...#.))))))))........))))......)))))).	547	591	0.923077	-23.8	1	3.64176e-05	0.456	0	0	-4.79441	18	34	8	CDS		0	0
hsa-miR-6859-5p	NM_002810	PSMD4	GAGAGGAACATGGGCTCAGGACA#TGGAACCGGTTCTCATCTGGTGACAGTGCCTCCTGGGCCCAGTTTGGCTGATGCTCTCA#(((((((((.(((((((((((..#.)))))))))))))))........))))).	540	599	0.923077	-29.9	1	8.26441e-06	0.456	0	0	-5.18008	20	30	15	CDS		0	0
hsa-miR-6859-3p	NM_002810	PSMD4	TGACCCCCATGTCGCCTCTGTAG#CTGCTTAGGGGACTGCATGGGAAGCACGGAATATAGGGTTAG#((((((((((((.((((((((((#))))..))))).).)))))))...............))))).	1208	1250	0.948718	-22.7	1	0.0199402	0.544	0	0	-5.22671	22	42	7	3UTR		0	0
hsa-miR-6769b-5p	NM_002810	PSMD4	TGGTGGGTGGGGAGGAGAAGTGC#GCACTGGGCTTCCTGACCTAAGCAG#((.(((((.((((((...(((((#)))))...)))))).)))))..)).	863	888	1	-25.1	0	0.00161641	0.485	0	0	-6.78455	18	25	6	CDS		0	0
hsa-miR-6769b-3p	NM_002810	PSMD4	CCCTCTCTGTCCCACCCATAG#GGTCGGGAGGGAGGAAGGT#.(((((((.(((((((.....#))).)))).))))..))).	24	43	0.923077	-19.9	1	0.0634302	0.397	0	0	-4.84971	14	19	4	5UTR		0	0
hsa-miR-6860	NM_002810	PSMD4	ACTGGGCAGGGCTGTGGTGAGT#GCTGACCACACTCACCCCAGA#.(((((..(((.((((((.(((#))).)))))))))..))))).	228	249	0.923077	-25.4	0	0.00634645	0.471	0	0	-10.9974	17	21	9	CDS		0	0
hsa-miR-6861-5p	NM_002810	PSMD4	ACTGGGTAGGTGGGGCTCCAGG#CCATTCGAAATGCTATGGGCTCCCTGGCCTCCCAGG#.(((((.(((((((((.(((..#.))))))))...))))))))).	1100	1136	1	-26.6	0	2.38104e-07	0.426	0	0	-5.33701	17	22	9	CDS		0	0
hsa-miR-6861-3p	NM_002810	PSMD4	TGGACCTCTCCTCCCCAG#TTGGGGAAGAGGAGGTG#...(((((((.(((((((#))))))).))).)))).	476	493	0.923077	-20.6	0	0.00488795	0.618	0	0	-9.33931	14	17	7	CDS		0	0
hsa-miR-6864-5p	NM_002810	PSMD4	TTGAAGGGACAAGTCAGATATGCC#CTGGCCTTGGCCCTTCGT#.(((((((.((((((((.......#))))).))).))))))).	694	712	0.846154	-19.5	1	0.000182783	0.397	0	0	-4.84971	15	18	7	CDS		0	0
hsa-miR-6864-3p	NM_002810	PSMD4	GTGAGACTTCTCTCCCTTCAG#GGAGGGAGGAAGGTGGCA#((.(..((((.((((((((..#)))))))))))).).)).	29	47	0.923077	-21.5	0	0.121144	0.382	0	0	-14.3399	15	18	12	5UTR		0	0
hsa-miR-6865-3p	NM_002810	PSMD4	ACACCCTCTTTCCCTACCGCC#GGCCGTCCCGGAGACCCGGTCGGGAGGGAGGAAGGTGG#.(((((((((((((.((((..#.)))).))))))))))...))).	7	45	1	-26	1	0.0786939	0.382	0	0	-4.52877	17	23	10	5UTR		0	0
hsa-miR-6866-3p	NM_002810	PSMD4	GATCCCTTTATCTGTCCTCTAG#TGGAGGACAATGAGAAGGATCT#(((((.(((((.(((((((((.#))))))))))))))..))))).	398	420	1	-22.3	0	0.0040059	0.485	0	0	-9.18534	19	22	14	CDS		0	0
hsa-miR-6867-5p	NM_002810	PSMD4	TGTGTGTGTAGAGGAAGAAGGGA#TCACCTTCTGCACGGGCAT#(((.((((((((((..((.....#))..)))))))))).))).	299	318	1	-19.4	0	0.000125607	0.382	0	0	-7.9381	15	19	10	CDS		0	0
hsa-miR-6867-3p	NM_002810	PSMD4	CTCTCCCTCTTTACCCACTAG#TTAGGCCGTCCCGGAGACCCGGTCGGGAGGGAGGA#.((((((((((.(((......#.))).)))))))))).	4	39	1	-20.8	1	0.00526381	0.397	0	0	-7.37318	13	16	10	5UTR		0	0
hsa-miR-6868-3p	NM_002810	PSMD4	TTCCTTCTGTTGTCTGTGCAG#GCCCTTCGTGTATCTATGGAAGAGCAGCGGCAGCGGCAGGAGGAGG#((((((((((((.((((((..#.))).))))))))))))))).	703	749	0.923077	-24.8	1	0.00753183	0.338	0	0	-5.22671	18	21	15	CDS		0	0
hsa-miR-6869-5p	NM_002810	PSMD4	GTGAGTAGTGGCGCGCGGCGGC#CTGTGAAGTGCTGACCACACTCACC#((((((.(((((((((.((((.#))))...)))).).)))))))))).	219	244	0.942308	-22.5	0	0.00906181	0.456	0	0	-5.48126	19	25	10	CDS		0	0
hsa-miR-6869-3p	NM_002810	PSMD4	CGCCGCGCGCATCGGCTCAGC#GTTGGAAAGCACTATGGTGTGTGTGGA#..(((((((((((((((((((#))))...)))....)))))))))))).	54	81	0.846154	-21.5	1	5.19034e-05	0.529	0	0	-4.957	19	27	12	CDS		0	0
hsa-miR-6870-5p	NM_002810	PSMD4	TGGGGGAGATGGGGGTTGA#GACCCCGAGTTCCTTCAG#((((((((.(.((((((..#)))))).).)))))))).	1039	1057	1	-21.8	1	0.000965175	0.456	0	0	-7.81874	15	18	8	CDS		0	0
hsa-miR-6871-5p	NM_002810	PSMD4	CATGGGAGTTCGGGGTGGTTGC#GCAGGACCCCGAGTTCCTTCAGAGTGTCCTAGAGAACCTCCCAG#..((((((((((((((..((((#)))).))))))))........................)))))).	1035	1079	0.846154	-24.1	1	0.0113416	0.471	0	0	-4.957	18	44	8	CDS		0	0
hsa-miR-6871-3p	NM_002810	PSMD4	CAGCACCCTGTGGCTCCCACAG#TTGTGGGAAGCCCAGTGGAGGACAATGAGAAGGATCTGGTGAAACTGG#((((((((((.(((((((((((#)))))))).))))))......................))))...))).	383	431	0.923077	-24.2	1	0.0048401	0.529	0	0	-6.76235	21	48	8	CDS		0	0
hsa-miR-6872-3p	NM_002810	PSMD4	CCCATGCCTCCTGCCGCGGTC#GGCCCTTCGTGTATCTATGGAAGAGCAGCGGCAGCGGCAGGAGGAGGA#.((...(((((((((((.(((#.))).))))))))))).)).	702	750	0.846154	-30	0	0.0175698	0.338	0	0	-12.8453	16	20	11	CDS		0	0
hsa-miR-6873-3p	NM_002810	PSMD4	TTCTCTCTGTCTTTCTCTCTCAG#AGAAGTGAGACTGGAGGGAAA#(((((((((((((.((.(((...#))))).))))).)))))))).	1175	1196	0.846154	-17.9	1	0.0510017	0.485	0	0	-4.79441	18	21	8	CDS		0	0
hsa-miR-6874-5p	NM_002810	PSMD4	ATGGAGCTGGAACCAGATCAGGC#TCTCATCTGGTGACAGTGCCT#..((.((((..(((((((.(((.#))).)))))))..)))).)).	550	571	0.846154	-21.9	0	0.000222051	0.441	0	0	-13.1433	16	21	7	CDS		0	0
hsa-miR-6874-3p	NM_002810	PSMD4	CAGTTCTGCTGTTCTGACTCTAG#AGAGCAGCGGCAGCGGCAGGAG#...(((((((((((((.((((..#))))...))).)))))))))).	723	745	0.846154	-19.8	0	0.0011041	0.338	0	0	-6.51454	17	22	10	CDS		0	0
hsa-miR-6875-5p	NM_002810	PSMD4	TGAGGGACCCAGGACAGGAGA#TCTCATCTGGTGACAGTGCCTCCTGGGCCCA#...(((.((((((((((((((#))))..)))...........)))))))))).	550	581	1	-22.4	0	0.000115864	0.426	0	0	-8.05823	17	31	10	CDS		0	0
hsa-miR-6875-3p	NM_002810	PSMD4	ATTCTTCCTGCCCTGGCTCCAT#TGGCCCTTCGTGTATCTATGGAAGAGCAGCGGCAGCGGCAGGAGGAGG#.((((((((((((((.((((((#.)))))........).))).))))))))))).	701	749	0.923077	-27.7	1	0.00753183	0.338	0	0	-4.02637	20	32	11	CDS		0	0
hsa-miR-6877-3p	NM_002810	PSMD4	CAGCCTCTGCCCTTGGCCTCC#GGAGGGAAAGGGTAGCTGAGTCTGCTTAGGGGACTGC#((((((((((((((..(((((#)))))..))))))))..............))).))).	1187	1224	0.923077	-25.3	1	0.000126821	0.471	0	0	-4.90607	19	37	8	3UTR		0	0
hsa-miR-6878-3p	NM_002810	PSMD4	CTGGCCTCTTCTTTCTCCTAG#AGGAGGAGGAGGCCCGGCGGGCAGCTGCAGCTTCTGCTGCTGAGGCCGGG#(((((((((((((((((((..#)))))))))))..............................)))))))).	740	790	0.846154	-27.2	1	0.00014853	0.353	0	0	-3.93757	19	50	11	CDS		0	0
hsa-miR-6879-5p	NM_002810	PSMD4	CAGGGCAGGGAAGGTGGGAGAG#CTCCCTGGCCTCCCAGGCCA#...(((.(((.(((((((((..#)))))..)))))))..))).	1119	1139	0.923077	-24.9	0	2.08634e-07	0.412	0	0	-10.883	15	20	7	CDS		0	0
hsa-miR-6879-3p	NM_002810	PSMD4	TGTCACCCGCTCCTTGCCCAG#GGGAGGGAGGAAGGTGGCAA#(((((((..((((((.(((..#)))))))))...))))))).	28	48	0.923077	-25.4	1	0.138125	0.382	0	0	-7.54065	16	20	9	5UTR		0	0
hsa-miR-6880-5p	NM_002810	PSMD4	TGGTGGAGGAAGAGGGCAGCTC#GGGCTCCCTGGCCTCCCAGGCCAC#(((((((((...((((.(((((#)))))))))..)))))...)))).	1116	1140	0.846154	-25	1	1.49032e-07	0.412	0	0	-11.3517	18	24	9	CDS		0	0
hsa-miR-6880-3p	NM_002810	PSMD4	CCGCCTTCTCTCCTCCCCCAG#GGCCGTCCCGGAGACCCGGTCGGGAGGGAGGAAGGTGGC#(((((((((.(((((((((..#.))..))))))).))))))))).	7	46	1	-30.3	1	0.0872736	0.368	0	0	-5.18008	18	23	9	5UTR		0	0
hsa-miR-6881-5p	NM_002810	PSMD4	TGGGGTAAGGATAGGAGGGTCA#TGGCCGTATCCTGTCCAAGCTACATACTGTCCAACCCAA#((((((..((((((((.(((((#)))))...))))))))..))..............)))).	252	291	1	-22.3	0	0.0267359	0.441	0	0	-7.7949	19	39	8	CDS		0	0
hsa-miR-6881-3p	NM_002810	PSMD4	ATCCTCTTTCGTCCTTCCCACT#GGTCGGGAGGGAGGAAGGTGGC#..((.(((((.(((((((((((#))).)))))))).))))).)).	24	46	0.923077	-26.7	0	0.0872736	0.368	0	0	-11.9008	18	22	8	5UTR		0	0
hsa-miR-6883-5p	NM_002810	PSMD4	AGGGAGGGTGTGGTATGGATGT#TTATGCCATGCAGATGTCCCTG#(((((..(((((((((((....#))))))))))).....))))).	912	934	0.923077	-19.8	0	0.00100079	0.441	0	0	-7.38222	16	22	11	CDS		0	0
hsa-miR-6884-3p	NM_002810	PSMD4	CCCATCACCTTTCCGTCTCCCCT#AGGCCGTCCCGGAGACCCGGTCGGGAGGGAGGAAGGTGGC#....(((((((((..((((((..#.))))))..))))))))).	6	46	1	-23.7	0	0.0872736	0.368	0	0	-11.1389	15	19	9	5UTR		0	0
hsa-miR-6885-5p	NM_002810	PSMD4	AGGGGGGCACTGCGCAAGCAAAGCC#CTGGTGACAGTGCCTCCTG#.((((((((((((((.((.......#)).))).))))))))))).	556	575	1	-24.9	1	0.000206886	0.456	0	0	-4.02637	16	19	11	CDS		0	0
hsa-miR-6885-3p	NM_002810	PSMD4	CTTTGCTTCCTGCTCCCCTAG#TTAGGGGACTGCATGGGAAGCACGGA#((.((((((((((((((((((#))))))))..)))..))))))).)).	1212	1238	1	-26.1	0	0.0271372	0.544	0	0	-5.49511	20	26	8	3UTR		0	0
hsa-miR-6886-5p	NM_002810	PSMD4	CCCGCAGGTGAGATGAGGGCT#GCGCATCATTGCCTTTGTGGGA#((((((((.(.((((((.((.#)).).))))).).)))))))).	369	391	0.820513	-20.5	1	1.09483e-07	0.5	0	0	-7.81874	17	22	8	CDS		0	0
hsa-miR-6886-3p	NM_002810	PSMD4	TGCCCTTCTCTCCTCCTGCCT#GGCAGGAGGAGGAGGCCCGGCGG#((((((((.(((((((((((.#)))))))))))))))...)))).	737	760	0.814103	-33.4	1	3.44053e-05	0.265	0	0	-4.99396	19	23	15	CDS		0	0
hsa-miR-6887-5p	NM_002810	PSMD4	TGGGGGGACAGATGGAGAGGACA#TGGCCGTATCCTGTCCAAGCTACATACTGTCCAACCCAA#((((.(((((((((.((.(((((#.)))))...)).))).))))))..)))).	252	291	0.846154	-25.9	0	0.0267359	0.441	0	0	-8.79206	20	29	6	CDS		0	0
hsa-miR-6887-3p	NM_002810	PSMD4	TCCCCTCCACTTTCCTCCTAG#CTGGAGGGAAAGGGTAGCTGAGTCTGCTTAGGGGAC#((((((((.(((((((.((((#)))).)))))))))...............)))))).	1185	1221	0.846154	-22.9	1	4.11158e-05	0.471	0	0	-4.99396	19	36	9	3UTR		0	0
hsa-miR-6888-5p	NM_002810	PSMD4	AAGGAGATGCTCAGGCAGAT#TCTGCACGGGCATCCGCG#..(..(((((((..(((((.#)))))..)))))))..).	305	323	0.846154	-19.8	0	2.45788e-05	0.397	0	0	-14.254	13	18	7	CDS		0	0
hsa-miR-6888-3p	NM_002810	PSMD4	ATCTGTCTCGATTGTTTCCAG#GGAGACCCGGTCGGGAGGGAG#.(((.((((((((((((((..#))))))..)))))))).))).	16	37	1	-22.3	0	0.000131561	0.379	0	0	-7.91236	17	21	8	5UTR		0	0
hsa-miR-6889-5p	NM_002810	PSMD4	TCGGGGAGTCTGGGGTCCGGAAT#TCCTAGAGAACCTCCCAGGTGTGGATCCCAACAATGAAGCCATTCGAAATGCTATGGGCTCCCTGGC#(((((((((((((((((((.(..#.).)))))))))..........................)))))))))).	1061	1128	0.846154	-29.3	1	4.22586e-06	0.426	0	0	-3.93757	20	49	10	CDS		0	0
hsa-miR-6889-3p	NM_002810	PSMD4	TCTGTGCCCCTACTTCCCAG#GGGAAGAGGAGGTGAACACAGAA#(((((((((((.((((((..#))))))))).))....)))))).	479	502	0.846154	-24	1	0.0123295	0.588	0	0	-7.28438	17	23	9	CDS		0	0
hsa-miR-6891-5p	NM_002810	PSMD4	TAAGGAGGGGGATGAGGGG#CTCTCATCAGTTCTCCG#...((((((.((((((((.#))))))))..)))))).	593	610	0.846154	-20.2	0	5.52966e-05	0.441	0	0	-7.75705	14	17	8	CDS		0	0
hsa-miR-6891-3p	NM_002810	PSMD4	CCCTCATCTTCCCCTCCTTTC#GGGGAAGAGGAGGT#.((((.((((((((.......#)))))))).)))).	478	492	1	-22.4	0	0.00485934	0.618	0	0	-6.66278	12	14	8	CDS		0	0
hsa-miR-6892-3p	NM_002810	PSMD4	TCCCTCTCCCACCCCTTGCAG#GAGACCCGGTCGGGAGGGAGGAA#(((((((((((((........#.))).))))))).))).	17	40	0.923077	-21	1	0.0115353	0.412	0	0	-5.76291	13	17	7	5UTR		0	0
hsa-miR-6893-5p	NM_002810	PSMD4	CAGGCAGGTGTAGGGTGGAGC#GTTTGGCCGCACTGGGCTTCCTGA#((((.((((.(((.((((...#.)))).))).)))))))).	855	879	0.846154	-20.1	0	0.00195174	0.456	0	0	-10.156	15	19	8	CDS		0	0
hsa-miR-6893-3p	NM_002810	PSMD4	CCCTGCTGCCTTCACCTGCCAG#TTGGCTGGTGAAGGTGGTGCCATGCTGGGT#((((((((((((((((.(((((#))))).))))))))))))).......))).	613	643	1	-29.3	1	0.000136998	0.485	0	0	-3.93757	21	30	13	CDS		0	0
hsa-miR-6894-5p	NM_002810	PSMD4	AGGAGGATGGAGAGCTGGGCCAGA#TGGCAAAGATGGAACCGGTTCTCATCTGGTGACAGTGCCTCCTG#((((((...(((((((((.(((..#.)))..)))))))))..............)))))).	531	575	0.923077	-26.2	0	0.000206886	0.456	0	0	-8.85129	18	36	9	CDS		0	0
hsa-miR-6894-3p	NM_002810	PSMD4	TTGCCTGCCCTCTTCCTCCAG#GGAGGAGGAGGCCCGGCGGGCAGC#(((((((((((((((((((..#)))))))))))....)))))))).	741	765	0.923077	-34.3	1	4.89634e-07	0.265	0	0	-3.93757	19	24	11	CDS		0	0
hsa-miR-6895-5p	NM_002810	PSMD4	CAGGGCCAGGCACAGAGTAAG#TGCTGATCCTGAGCTGGCCTTGGCCCTT#.((((((((((.(((....((#.))...))))))).)))))).	681	709	0.846154	-23	1	7.28027e-05	0.412	0	0	-7.37318	15	21	7	CDS		0	0
hsa-miR-6895-3p	NM_002810	PSMD4	TGTCTCTCGCCCTTGGCCTTAG#CTGAGGCCGGGATTGCTACGACTGGGACT#.(((((((((.(((((((((((#)))))))))))...))...))..))))).	779	808	0.846154	-22.8	1	0.018791	0.426	0	0	-6.6181	20	29	11	CDS		0	0
hsa-miR-7106-5p	NM_002810	PSMD4	TGGGAGGAGGGGATCTTGGG#CCCGAGTTCCTTCAGAGTGTCCTAGAGAACCTCCCAG#(((((((((((((.((((((#)))))))))))).................))))))).	1042	1079	1	-25.3	1	0.0113416	0.471	0	0	-4.79441	19	37	12	CDS		0	0
hsa-miR-7106-3p	NM_002810	PSMD4	AGCTCCCTGAATCCCTGTCCCAG#GGACAAGAAGGAGGAAGACAAGAAGTGAGACTGGAGGGAAAGGGTAGCTG#((((((((...(((((...((((#.))))))))).)))).)))).	1155	1205	1	-22.7	1	0.0565055	0.471	0	0	-9.06125	17	21	9	CDS		0	0
hsa-miR-7107-5p	NM_002810	PSMD4	TCGGCCTGGGGAGGAGGAAGGG#CCCTGGCCTCCCAGGCCA#..(((((.((((((....((((#))))..))))))))))).	1121	1139	0.923077	-28.8	0	2.08634e-07	0.412	0	0	-8.23913	15	18	11	CDS		0	0
hsa-miR-7107-3p	NM_002810	PSMD4	TGGTCTGTTCATTCTCTCTTTTTGGCC#GCCAAGGAGGAGGATGATTACGACGTGATGCAGGACCC#.(((((((((((((((.(((((((((.#)))))))))))))))))............)))).))).	1006	1044	0.923077	-28.8	1	0.000980161	0.456	0	0	-3.79332	24	38	17	CDS		0	0
hsa-miR-7108-5p	NM_002810	PSMD4	GTGTGGCCGGCAGGCGGGTGG#CCATCAGCCAGCAAGAGTTTGGCCGCACT#(((((((((((.(((.(((((#))))).))).)).......))))))))).	839	868	1	-28.6	1	0.00605648	0.471	0	0	-7.51743	19	29	9	CDS		0	0
hsa-miR-7109-5p	NM_002810	PSMD4	CTGGGGGGAGGAGACCCTGCT#AGCCATTCGAAATGCTATGGGCTCCCTGGCCTCCCAGG#((((((((.((((.(((.((.#.))...)))))))....)))))))).	1098	1136	0.910256	-27.4	1	2.38104e-07	0.426	0	0	-5.8508	17	26	8	CDS		0	0
hsa-miR-7109-3p	NM_002810	PSMD4	CAAGCCTCTCCTGCCCTTCCAG#GGGAGGGAGGAAGGTGGCA#...(((((((((.(((((((..#))))))))))).)).))).	28	47	0.923077	-25.1	0	0.121144	0.382	0	0	-7.80367	16	19	11	5UTR		0	0
hsa-miR-7110-5p	NM_002810	PSMD4	TGGGGGTGTGGGGAGAGAGAG#TTCGAAATGCTATGGGCTCCCTGGCCTCCCAG#(((((((..((((((......#.)))))).))).)))).	1103	1135	1	-22.1	1	6.59964e-07	0.426	0	0	-7.54065	13	17	6	CDS		0	0
hsa-miR-7110-3p	NM_002810	PSMD4	TCTCTCTCCCACTTCCCTGCAG#GCAGCGGCAGGAGGAGGAGGC#((((.((((..((.((((((..#)))).)).))..)))))))).	732	753	0.923077	-22.9	0	0.00124176	0.324	0	0	-12.9807	16	21	8	CDS		0	0
hsa-miR-7111-5p	NM_002810	PSMD4	TGGGGGAGGAAGGACAGGCCAT#ATGGGCTCCCTGGCCTCCCAGGCCAC#(((((((((..((..((.((((#)))).))..))..))))))...))).	1114	1140	0.846154	-23.8	1	1.49032e-07	0.412	0	0	-9.59714	17	26	6	CDS		0	0
hsa-miR-7111-3p	NM_002810	PSMD4	ATCCTCTCTTCCCTCCTCCCAG#GGAGACCCGGTCGGGAGGGAGGAA#.(((((((((((..((((((..#)).))...))..))))))))))).	16	40	1	-24.8	1	0.0115353	0.412	0	0	-5.9393	17	24	11	5UTR		0	0
hsa-miR-7112-5p	NM_002810	PSMD4	ACGGGCAGGGCAGTGCACCCTG#CGGTTCTCATCTGGTGACAGTGCCTCCTGGGCCCA#..((((.(((((.((((((...#.)))).)).))))).....)))).	546	581	0.923077	-24	0	0.000115864	0.426	0	0	-7.78982	15	24	5	CDS		0	0
hsa-miR-7112-3p	NM_002810	PSMD4	TGCATCACAGCCTTTGGCCCTAG#CTGGGCCCAGTTTGGCTGATGCT#.(((((..((((.((((.(((((#))))).))))...))))))))).	572	595	0.923077	-22.6	0	0.000261853	0.441	0	0	-8.93978	18	23	9	CDS		0	0
hsa-miR-7113-5p	NM_002810	PSMD4	TCCAGGGAGACAGTGTGTGAG#TTGGCCGCACTGGGCTTCCTGA#..(((((((.(((((((....#.)))))))..))))))).	857	879	0.846154	-22.1	1	0.00195174	0.456	0	0	-6.19951	14	18	7	CDS		0	0
hsa-miR-7113-3p	NM_002810	PSMD4	CCTCCCTGCCCGCCTCTCTGCAG#TTGTTAGGCCGTCCCGGAGACCCGGTCGGGAGGGAGGA#(((((((.((((((((((((...#.))))))...)).))))))))))).	1	39	0.923077	-31.4	1	0.00526381	0.397	0	0	-6.25121	19	25	11	5UTR		0	0
hsa-miR-7114-5p	NM_002810	PSMD4	TCTGTGGAGTGGGGTGCCTGT#GCAGGACCCCGAGTTCCTTCAGAG#((((.((((((((((.(((((#)))))))))))..))))..)))).	1035	1059	1	-25.4	0	0.00227951	0.456	0	0	-8.28966	19	24	11	CDS		0	0
hsa-miR-7114-3p	NM_002810	PSMD4	TGACCCACCCCTCTCCACCAG#TTGGGGAAGAGGAGGTGA#.....(((((((((((.((((#))))))).)))).)))).	476	494	1	-21.3	0	0.00656585	0.618	0	0	-13.6656	15	18	7	CDS		0	0
hsa-miR-7151-3p	NM_002810	PSMD4	CTACAGGCTGGAATGGGCTCA#GGCCCATCTGGCTCTGAAGC#((.((((((((.(((((((..#)))))))))))).))).)).	324	344	1	-21.7	0	0.00129619	0.397	0	0	-8.84192	17	20	12	CDS		0	0
hsa-miR-7152-5p	NM_002810	PSMD4	TTTCCTGTCCTCCAACCAGACC#GGTCGGGAGGGAGGAAGGT#...(((.((((((..((.((((#)))).))..))))))))).	24	43	0.884615	-23.3	0	0.0634302	0.397	0	0	-9.65052	15	19	9	5UTR		0	0
hsa-miR-7152-3p	NM_002810	PSMD4	TCTGGTCCTGGACAGGAGGC#GCCGTATCCTGTCCAAGCTACATACTGTCCAACCCAAGGGCAAGAT#(((.((((((((((((((((#)))...)))))))))......................)))).))).	254	300	1	-23.2	0	0.000359879	0.397	0	0	-6.9696	19	46	9	CDS		0	0
hsa-miR-7154-5p	NM_002810	PSMD4	TTCATGAACTGGGTCTAGCTTGG#CCAGGCTGCAGGCCCAGCAGGATGC#..(((...(((((((((((((((#)))))))..))))))))....))).	119	144	0.846154	-23.9	0	0.0002455	0.485	0	0	-10.7153	18	25	8	CDS		0	0
hsa-miR-7155-5p	NM_002810	PSMD4	TCTGGGGTCTTGGGCCATC#TGGCCTCCCAGGCCACCAA#..((((((((.((((((..#))))))...))))).))).	1124	1143	0.846154	-21.3	1	9.97539e-07	0.412	0	0	-7.78178	14	19	6	CDS		0	0
hsa-miR-7155-3p	NM_002810	PSMD4	TGGCCCAAGACCTCAGACC#GGTGAAGGTGGTGCCATGCTGGGTCTTGGTGCCAG#((((((((((((.(((...#.))))))))))).)))).	619	654	1	-25.8	1	3.76002e-06	0.456	0	0	-5.22671	15	18	11	CDS		0	0
hsa-miR-7156-5p	NM_002810	PSMD4	TTGTTCTCAAACTGGCTGTCAGA#TCTGAGCCAGCCAAGGAGGAGGATGAT#((((((((...((((((((((((#)))))..)))))).)...)))))))).	997	1024	0.923077	-22	1	0.01485	0.441	0	0	-9.06125	20	27	8	CDS		0	0
hsa-miR-7156-3p	NM_002810	PSMD4	CTGCAGCCACTTGGGGAACTGGT#ATCAGTTCTCCGATTTTGGCTGG#...((((((.(((((((((((((#)))))))))))))...)))))).	598	621	0.923077	-28.3	0	0.00337216	0.471	0	0	-7.75705	19	23	13	CDS		0	0
hsa-miR-7157-5p	NM_002810	PSMD4	TCAGCATTCATTGGCACCAGAGA#CTGGTGAAGGTGGTGCCATGCTGGGTCTTGGTGCCAGTGACTTTGAATTTGGAGTAGATCCCAGTGCTGAT#(((((((((((((((((((.(((#.))))))))))))))).......................))))))).	617	688	0.846154	-29	1	0.00092483	0.471	0	0	-3.93757	22	47	15	CDS		0	0
hsa-miR-7158-5p	NM_002810	PSMD4	GGCTCAATCTCTGGTCCTGCAGCC#GGCTGCAGGCCCAGCAGGATGCTGTCA#(((...((((((((.(((((((((#))))))))).))))..))))...))).	122	149	1	-31.6	0	0.000100312	0.456	0	0	-13.725	20	27	9	CDS		0	0
hsa-miR-7158-3p	NM_002810	PSMD4	CTGAACTAGAGATTGGGCCCA#TGGGCCCAGTTTGGCTGATGCTCTCATCAGTTCT#..(((((((((((((((((((#))))))))))..........))))....))))).	573	607	0.923077	-23.6	1	0.000110027	0.441	0	0	-4.957	19	34	10	CDS		0	0
hsa-miR-7161-3p	NM_002810	PSMD4	TAGATCTTTGACTCTGGCAGTCTCCAGG#CTGGAGGGAAAGGGTAGCTGAGTCTGCTTAGGGGACTGCATGGGAAGCACGGAATATAGGGTTAGATGTGTGT#((.((.((((((((((((((((((((((#.))).))))))))).................)))))))))).)).)).	1185	1258	0.923077	-24.6	0	0.000278114	0.603	0	0	-7.39607	26	48	10	3UTR		0	0
hsa-miR-7160-5p	NM_002810	PSMD4	TGCTGAGGTCCGGGCTGTGCC#GGTGACAGTGCCTCCTGGGCCCAGTT#.((((.(((((((((((((((#))).)))).....)))))))))))).	558	584	0.923077	-24.9	0	0.000248718	0.441	0	0	-5.69428	19	26	12	CDS		0	0
hsa-miR-7160-3p	NM_002810	PSMD4	CAGGGCCCTGGCTTTAGCAGA#CTGCTGAGGCCGGGATTGCTACGACTGG#((((((((((((((((((((.#))))))))))))))...)))....))).	776	804	1	-28.9	1	0.000474328	0.412	0	0	-3.93757	20	28	14	CDS		0	0
hsa-miR-7162-5p	NM_002810	PSMD4	TGCTTCCTTTCTCAGCTG#CGGCAGGAGGAGGAGGCC#.((((((.(((((.((((#))))..))))))))))).	736	754	0.846154	-19.9	1	0.000243547	0.324	0	0	-6.9638	15	18	11	CDS		0	0
hsa-miR-7702	NM_002810	PSMD4	CTTAGACTGCCAGACTCCCTGA#CAGGGAGCAGAGTTTGGCCAGG#......(((((((((((((((.#)))))).....))))))).)).	934	956	0.846154	-20.6	0	0.00167976	0.426	0	0	-15.5666	15	22	7	CDS		0	0
hsa-miR-7704	NM_002810	PSMD4	CGGGGTCGGCGGCGACGTG#CGCGTGGCCCATCTGGCTCTGA#(((((((((.(((.(((((#))))).)))...))))))))).	319	341	1	-25.9	1	0.000908642	0.412	0	0	-6.03692	17	22	9	CDS		0	0
hsa-miR-7705	NM_002810	PSMD4	AATAGCTCAGAATGTCAGTTCTG#TAGATCCCAGTGCTGATCCTGAGCTGG#..((((((((...((((((.(((#.))).)))))).)))))))).	671	698	1	-22.5	1	0.00035883	0.5	0	0	-12.4177	17	21	8	CDS		0	0
hsa-miR-7843-5p	NM_002810	PSMD4	GAGGGCAGAGCCAGCTTCCTGA#CAGTGCTGATCCTGAGCTGGCCTTGGCCCTTC#((((((.((((((((((.....#.)))))))).)).)))))).	678	710	0.820513	-25	0	4.46055e-05	0.412	0	0	-5.48126	16	20	8	CDS		0	0
hsa-miR-7843-3p	NM_002810	PSMD4	ATGAAGCCTTCTCTGCCTTACG#CGGCAGGAGGAGGAGGCC#.....(((((((((.(((..((#))..))).))))))))).	736	754	0.907692	-21.2	0	0.000243547	0.324	0	0	-14.401	14	18	9	CDS		0	0
hsa-miR-4433b-5p	NM_002810	PSMD4	ATGTCCCACCCCCACTCCTGT#CGGGAGGGAGGAAGGTGGCAA#.((((((..((((.((((((.#)))))))).))..)).)))).	27	48	0.846154	-21.6	1	0.138125	0.382	0	0	-8.02019	16	21	8	5UTR		0	0
hsa-miR-4433b-3p	NM_002810	PSMD4	CAGGAGTGGGGGGTGGGACGT#GCTCCCTGGCCTCCCAGGCCA#..((..((((((((((((.((#))))))..))))))))..)).	1118	1139	0.846154	-24.5	0	2.08634e-07	0.412	0	0	-10.977	16	21	8	CDS		0	0
hsa-miR-1273h-5p	NM_002810	PSMD4	CTGGGAGGTCAAGGCTGCAGT#TGAAGCCATTCGAAATGCTATGGGCTCCCTGGCCTCCCAGG#((((((((((.(((..((...#.))..))))))))))))).	1095	1136	0.846154	-28	1	2.38104e-07	0.426	0	0	-7.73085	15	19	13	CDS		0	0
hsa-miR-1273h-3p	NM_002810	PSMD4	CTGCAGACTCGACCTCCCAGGC#GGGTAGCTGAGTCTGCT#..(((((((((.(..(((....#)))..).))))))))).	1196	1213	1	-22.5	1	1.33679e-05	0.485	0	0	-9.89609	13	17	9	3UTR		0	0
hsa-miR-7844-5p	NM_002810	PSMD4	AAAACTAGGACTGTGTGGTGTA#GCTGGTGAAGGTGGTGCCATGCTGGGTCTTGGTG#...((((((((((((((((...#.)))))))..))))))))).	616	650	0.923077	-19.7	0	8.21562e-05	0.485	0	0	-6.51454	16	20	9	CDS		0	0
hsa-miR-7845-5p	NM_002810	PSMD4	AAGGGACAGGGAGGGTCGTGG#CCACACTCACCCCAGACACTGGCCGTATCCTGTCCA#...(((((((((.(((((((.#.))).)))).).)))))))).	233	269	0.807692	-24.9	0	0.00611139	0.441	0	0	-7.80367	16	21	8	CDS		0	0
hsa-miR-7847-3p	NM_002810	PSMD4	CGTGGAGGACGAGGAGGAGGC#GCCGTATCCTGTCCAAGCTACA#.((((.((((.((((...(((#)))...))))))))...)))).	254	276	0.923077	-20.4	0	0.0766328	0.456	0	0	-8.75211	15	22	8	CDS		0	0
hsa-miR-7848-3p	NM_002810	PSMD4	CTACCCTCGGTCTGCTTACCACA#TAAGCAGTATGACTGAGGA#....((((((((((((((.....#))))))....)))))))).	881	900	0.846154	-19	0	0.000543943	0.485	0	0	-9.54656	14	19	8	CDS		0	0
hsa-miR-7850-5p	NM_002810	PSMD4	GTTTGGACATAGTGTGGCTGG#CCAAGCTACATACTGTCCAAC#..(((((((..((((((((((#))).)))))))..))))))).	266	287	1	-22.8	1	0.0273615	0.441	0	0	-9.02428	17	21	7	CDS		0	0
hsa-miR-7851-3p	NM_002810	PSMD4	TACCTGGGAGACTGAGGTTGGA#TCCTTCAGAGTGTCCTAGAGAACCTCCCAGGTGT#((((((((((.((.(((.....#.)))..))...)))))))))).	1049	1083	0.846154	-21.1	1	0.00383283	0.5	0	0	-7.61919	15	22	10	CDS		0	0
hsa-miR-7853-5p	NM_002810	PSMD4	TCAAATGCAGATCCTGACTTC#GAGGGAAAGGGTAGCTGAGTCTGCTTAGGGGACTGCATGGGAA#((..((((((.(((((((((.#.))))).......))))))))))..)).	1188	1231	0.846154	-18.5	0	0.0196813	0.515	0	0	-11.3519	17	28	10	3UTR		0	0
hsa-miR-7854-3p	NM_002810	PSMD4	TGAGGTGACCGCAGATGGGAA#TCCCAGGTGTGGATCCCA#...((.(((((((..(((((.#)))))..))))).)))).	1073	1091	0.846154	-20.6	0	0.00139139	0.5	0	0	-10.0078	14	18	5	CDS		0	0
hsa-miR-7856-5p	NM_002810	PSMD4	TTTTAAGGACACTGAGGGATC#TCCTTCAGAGTGTCCTAGAGAA#((((.((((((((((((((..#)))))))..))))))).)))).	1049	1071	0.846154	-21.5	0	0.00136855	0.456	0	0	-8.05661	18	22	7	CDS		0	0
hsa-miR-548ba	NM_002810	PSMD4	AAAGGTAACTGTGATTTTTGCT#GGCAAGAATCACAAGATGCGCATCATTGCCTTTG#((((((((((((((((((((((#))))))))))))).)..........)))))))).	352	386	0.846154	-21.3	1	1.06119e-06	0.5	0	0	-3.93757	22	34	13	CDS		0	0
hsa-miR-7974	NM_002810	PSMD4	AGGCTGTGATGCTCTCCTGAGCCC#GGGAAGAGGAGGTGAACACAGAAAAGCTGACAGCCTT#(((((((.(.((((((((...(((#)))...))))).............)))).))))))).	479	516	0.846154	-25.1	1	0.000722539	0.544	0	0	-7.49372	19	37	7	CDS		0	0
hsa-miR-7975	NM_002810	PSMD4	ATCCTAGTCACGGCACCA#TGGTGCCAGTGACTTTGAA#.((..(((((((((((((#))))))).))))))..)).	645	664	0.846154	-22.9	0	0.012875	0.471	0	0	-10.9444	15	19	7	CDS		0	0
hsa-miR-7977	NM_002810	PSMD4	TTCCCAGCCAACGCACCA#TGGTGAAGGTGGTGCCATGCTGGGT#..((((((....((((((#.))))))...)))))).	618	643	0.923077	-20.9	1	0.000136998	0.485	0	0	-13.4275	12	17	6	CDS		0	0
hsa-miR-7978	NM_002810	PSMD4	TCTGGTGTATAGCGTTGCTCA#GAGCAGAGTTTGGCCAGGC#((((((....(((.((((((.#)))))).)))..)))))).	938	957	0.826923	-20	0	0.0022794	0.426	0	0	-10.9506	15	19	6	CDS		0	0
hsa-miR-8052	NM_002810	PSMD4	CGGGACTGTAGAGGGCATGAGC#GCTGATGCTCTCATCAGTTCTC#.(((((((..((((((((.(((#))).))))))))..))))))).	586	608	0.923077	-26.7	1	8.66657e-05	0.441	0	0	-6.09222	18	22	8	CDS		0	0
hsa-miR-8053	NM_002810	PSMD4	TGGCGATTTTGGAACTCAATGGCA#GCCCGGCGGGCAGCTGCAGCTTCTGCTGCTGAGGCCGGGATTGCTAC#((((((((((((..((((.(((((#.))))).)))).)))))))))))).	751	798	1	-23.7	1	0.000264232	0.382	0	0	-6.08354	21	25	12	CDS		0	0
hsa-miR-8054	NM_002810	PSMD4	GAAAGTACAGATCGGATGGGT#GCCCATCTGGCTCTGA#.......((((((((((((((#)))))))))).)))).	325	341	0.846154	-20.4	0	0.000908642	0.412	0	0	-17.1102	14	16	10	CDS		0	0
hsa-miR-8056	NM_002810	PSMD4	CGTGGATTGTCTGGATGCAT#GTATCCTGTCCAAGCTACATACTGTCCAACCCAAGGGCAAGATCACCTTCTGCACGGGCATCCGCGT#((((((.((((((..((((.#.)))))))))))))))).	257	324	0.846154	-20	0	3.62996e-05	0.382	0	0	-7.07355	16	18	16	CDS		0	0
hsa-miR-8057	NM_002810	PSMD4	GTGGCTCTGTAGTAAGATGGA#CCACCAGGCTGCAGGCCCA#(.(((.(((((((....(((.#)))....))))))))))).	116	135	0.923077	-19.2	0	1.71158e-05	0.471	0	0	-8.82755	14	19	11	CDS		0	0
hsa-miR-8059	NM_002810	PSMD4	GGGGAACTGTAGATGAAAAGGC#GCTCTCATCAGTTCTCCG#((((((((...(((((...(((#))).))))))))))))).	592	610	0.846154	-18.2	1	5.52966e-05	0.441	0	0	-9.06125	16	18	13	CDS		0	0
hsa-miR-8060	NM_002810	PSMD4	CCATGAAGCAGTGGGTAGGAGGAC#GTATATGCGGAATGGAGACTTCTTACCCACCAGGCTGCAGGC#((.((.(((.((((((((((((..#.))))))))))))...))).)))).	90	132	0.923077	-25.3	0	3.77828e-05	0.471	0	0	-8.63858	19	25	12	CDS		0	0
hsa-miR-8069	NM_002810	PSMD4	GGATGGTTGGGGGCGGTCGGCGT#ACACTGGCCGTATCCTGTCCAAGCTACATACTGTCCA#((((((((((((((((((((.((#)).)))))))).)))))............))))))).	248	285	0.846154	-23.7	1	0.0289065	0.456	0	0	-3.93757	22	37	8	CDS		0	0
hsa-miR-8071	NM_002810	PSMD4	CGGTGGACTGGAGTGGGTGG#CACTCACCCCAGACACTGG#(((((..((((.(((((((.#))))))).)))).))))).	236	255	1	-24.6	0	0.000904006	0.456	0	0	-10.729	16	19	7	CDS		0	0
hsa-miR-8073	NM_002810	PSMD4	ACCTGGCAGCAGGGAGCGTCGT#ATGGGCTCCCTGGCCTCCCAGGC#.(((((.((((((((((.((((#))))))))))))..)).))))).	1114	1137	0.923077	-26.7	0	1.51817e-07	0.412	0	0	-5.33701	19	23	12	CDS		0	0
hsa-miR-8074	NM_002810	PSMD4	CTATGGCGAGACTGGCATGTACTC#GAGTTTGGCCAGGCGGAATCAGCAGACATTGATGCCAGCTCAGCTATGGA#((((((((((.(((((((......#.)))))))))).))))))).	943	993	0.923077	-25.2	1	9.32515e-06	0.441	0	0	-6.76235	17	20	10	CDS		0	0
hsa-miR-8075	NM_002810	PSMD4	TGCTGATGGCAGATGTCGGGTCTG#AGGCCCGGCGGGCAGCTGCAGCT#.((((.((((...((((((((((.#))))))))))....)))))))).	749	772	0.846154	-26.9	0	2.715e-09	0.294	0	0	-13.155	18	23	10	CDS		0	0
hsa-miR-8077	NM_002810	PSMD4	GGCTGAGTGGGGTTCTGACTCC#GACTCAGACGATGCCCTGCTGAAGATGACCATCAGCCA#((((((((((((((((((.((.#)).)))))....)))))))............)))))).	811	849	0.846154	-24.4	1	0.000253344	0.426	0	0	-3.93757	20	38	7	CDS		0	0
hsa-miR-8078	NM_002810	PSMD4	GGTCTAGGCCCGGTGAGAGACTC#GAGTTTGGCCGCACTGGGCTTCCTGACCT#((((.((((((((((..((((((#)))))).....))))))))))...)))).	853	882	0.923077	-28.3	0	0.000288074	0.456	0	0	-8.28966	20	29	10	CDS		0	0
hsa-miR-8079	NM_002810	PSMD4	CAGTGATCGTCTCTGCTGGC#GCCAGCTCAGCTATGGACACATCTGAGCCAGCCAAGGAGGAGGATGATTACG#..((((((((((((((((((#.))))))......)))).)))))))).	976	1028	0.923077	-22.9	1	0.00691026	0.441	0	0	-4.957	18	27	8	CDS		0	0
hsa-miR-8080	NM_002810	PSMD4	GAAGGACACTGGTGTCAACGGCT#GGCTGGTGAAGGTGGTGCCATGCTGGGTCTTGGTGCCAGTGACTTTG#.((((.((((((((((((.((((#.)))))))))))))))).)))).	615	662	0.923077	-20.9	0	0.0103308	0.485	0	0	-5.69428	20	23	16	CDS		0	0
hsa-miR-8082	NM_002810	PSMD4	TGATGGAGCTGGGAATACTCTG#CAGAGTGTCCTAGAGAACCTCCC#....(((((((((.((((((((#))))))))))))).....)))).	1054	1077	0.948718	-20.9	0	0.000964954	0.456	0	0	-10.4034	17	23	13	CDS		0	0
hsa-miR-8086	NM_002810	PSMD4	TGCTAGTCTGGACTGATATGGT#GCCGTATCCTGTCCAAGCTACAT#((.((((.(((((.((((((((#))))))))..))))).)))))).	254	277	0.846154	-21.9	0	0.0808862	0.456	0	0	-8.66559	19	23	8	CDS		0	0
hsa-miR-8089	NM_002810	PSMD4	CCTGGGGACAGGGGATTGGGGCAG#TGCTATGGGCTCCCTGGCCTCCCAGGC#(((((((.((((((.....((((.#)))).....).)))))...))))))).	1110	1137	1	-25.5	1	1.51817e-07	0.412	0	0	-7.21971	17	27	7	CDS		0	0
hsa-miR-8485	NM_002810	PSMD4	CACACACACACACACACGTAT#AGGTGGCAAGATGGTGTTGGAAAGCACTATGGTGTGTGTGG#......(((((((((.((((.#.))))))))))))).	39	80	0.961538	-18.6	0	3.0329e-05	0.515	0	0	-15.7996	13	15	13	5UTR		0	0
hsa-miR-9718	NM_002810	PSMD4	TTGCTGACCTGGGTGGTGGT#GCCTCCCAGGCCACCAAGGACGGCAAG#((((((.(((.(((((((((#)))......)))))).))).)))))).	1126	1153	0.923077	-23.3	0	0.00189499	0.412	0	0	-8.30604	18	27	6	CDS		0	0
hsa-miR-9898	NM_002810	PSMD4	TACTTACCTGTCCCCTACCCCA#GGAGACCCGGTCGGGAGGGAGGAAGGTGG#(((((.(((.(((((.(((...#.))).))).)).))).))))).	16	45	0.923077	-20	0	0.0786939	0.382	0	0	-7.31409	16	22	5	5UTR		0	0
hsa-miR-9901	NM_002810	PSMD4	CGGTCGCCGCGGTTCGCCGCC#GGCTGGTGAAGGTGGTGCCA#.((.((((((..(((((((((#))).)))))).)))))))).	615	635	0.846154	-25.3	0	5.50241e-05	0.485	0	0	-12.9969	17	20	8	CDS		0	0
hsa-miR-1843	NM_002810	PSMD4	TATGGAGGTCTCTGTCTGGC#GCCAGGCGGAATCAGCAG#..((..(((.((((((((((#)))))))))))))..)).	950	968	1	-19.4	0	0.00342198	0.426	0	0	-12.2195	15	18	13	CDS		0	0
hsa-miR-9986	NM_002810	PSMD4	TGTGAGGTTGTCATGCCTGC#GCGGGCAGCTGCAGCTTCTGCT#.((((((((((..(((((((#)))))))...)))))))).)).	756	778	0.846154	-22.8	1	6.34671e-08	0.309	0	0	-8.42926	17	22	8	CDS		0	0
hsa-miR-10226	NM_002810	PSMD4	CCATGTGTCTGGGCTGGGAAAC#GTGCTGACCACACTCACCCCAGACACTGGC#(((.(((((((((.((((....#.)))).)))))))))))).	226	256	1	-25.3	0	0.00103856	0.456	0	0	-7.82644	16	19	12	CDS		0	0
hsa-miR-10392-5p	NM_002810	PSMD4	GCGCTTCGACGGGCTGGGCTGTG#CACTGGCCGTATCCTGTCCAAGCT#..((((.((((((...(((((((#))).))))....)))))).)))).	249	273	0.846154	-22.9	0	0.0515974	0.456	0	0	-8.32603	17	24	6	CDS		0	0
hsa-miR-10392-3p	NM_002810	PSMD4	CCGGCCCCGCCTCGGCTCCGCACC#GCGGGCAGCTGCAGCTTCTGCTGCTGAGGCCGGGATTGCTACGACTGGG#(((((((.(((((((((((((...#))))).................)))))))).)))..........)))).	756	805	0.897436	-29.6	1	0.00249656	0.412	0	0	-6.25121	20	49	8	CDS		0	0
hsa-miR-10394-5p	NM_002810	PSMD4	TCTGCAGGTCCTGGTGAACGCCAT#ATGGAGACTTCTTACCCACCAGGCTGCAGGC#(((((((..(((((((........#.)))))))))))))).	101	132	1	-23	1	3.77828e-05	0.471	0	0	-7.3076	14	16	14	CDS		0	0
hsa-miR-10394-3p	NM_002810	PSMD4	TGGGCGCGCCGGGACTGTGAGAC#TCTGCACGGGCATCCGCGTGGCCCAT#(((((.(((((((.((((((((.#))).)))))...)))).)))))))).	305	331	0.846154	-26.1	0	4.95742e-05	0.397	0	0	-6.69537	20	26	8	CDS		0	0
hsa-miR-10396a-5p	NM_002810	PSMD4	GGCGGGGCTCGGAGCCGGG#TCTGGCTCTGAAGCACCGA#..(((.(((((((((((((#))))))))))).)).))).	330	349	1	-25.7	0	0.0014025	0.426	0	0	-6.85796	16	19	11	CDS		0	0
hsa-miR-10396a-3p	NM_002810	PSMD4	GGCCCCGGGCCCTCGACCGGG#CCCGGTCGGGAGGGAGGAAGGTGGCA#.(((((...((((((((((((#)))))))))).))......)).))).	21	47	0.923077	-30.3	0	0.121144	0.382	0	0	-8.70704	17	26	10	5UTR		0	0
hsa-miR-10397-5p	NM_002810	PSMD4	TCCTTGACCTGATGCTGTAGGG#CCCTGCAGGGAGCAGAGTTTGGC#.((..((((((...((((((((#))))))))....))).))).)).	929	952	0.846154	-20.2	0	0.000969388	0.441	0	0	-16.4372	16	23	8	CDS		0	0
hsa-miR-10397-3p	NM_002810	PSMD4	CATAGATCTCGTCGCTTACTGGGA#CCCAGTGGAGGACAATGAGAAGGATCTGGTGA#(((((((((.(((..((((((((.#))))))))..)))........))))))).)).	393	425	0.923077	-21.1	1	0.00647374	0.5	0	0	-6.77237	20	32	8	CDS		0	0
hsa-miR-10398-5p	NM_002810	PSMD4	TGGCTCCCTTCTCTCCGTCTG#AGACAAGAAGTGAGACTGGAGGGAAAGGGTAGCTG#.(((((((((((((((((((.#.)))).)))))))).))).)))).	1170	1205	0.961538	-28	1	0.0565055	0.471	0	0	-3.79332	19	24	8	CDS		0	0
hsa-miR-10398-3p	NM_002810	PSMD4	GCCCGGAGAGCTGGGAGCCAG#CTGATGCTCTCATCAGTTCTCCGATTTTGGCT#(((((((((((((((((((((#)))..)))))...)))))))))).....))).	587	619	1	-27.4	1	0.00119802	0.471	0	0	-3.93757	21	32	10	CDS		0	0
hsa-miR-10399-3p	NM_002810	PSMD4	CTCTCGGACAAGCTGTAGGTC#GACCCGCAGCAACCCTGAGAA#.((((((....(((((.((((#)))).)))))....)))))).	168	189	0.846154	-21.3	1	0.00842645	0.515	0	0	-11.2306	15	21	6	CDS		0	0
hsa-miR-10400-5p	NM_002810	PSMD4	CGGCGGCGGCGGCTCTGGGCG#GCCCGGCGGGCAGCTGCAGCTTCTGCTGCTGA#((((((((((((((((((((.#)))))).....))))))......)))))))).	751	783	1	-30.4	1	8.68975e-07	0.324	0	0	-3.93757	20	32	8	CDS		0	0
hsa-miR-10400-3p	NM_002810	PSMD4	CTGGGCTCCCGGACGAGGCGGG#TTGCCTTTGTGGGAAGCCCAGT#(((((((((((.(.(((((((.#)))))))).))))).)))))).	377	399	0.923077	-29.2	1	3.85704e-05	0.5	0	0	-8.14122	19	22	8	CDS		0	0
hsa-miR-10401-5p	NM_002810	PSMD4	CGTGTGGGAAGGCGTGGGGT#GCTCCCTGGCCTCCCAGGCC#.((.((((.((((..(((((#)).)))..)))))))).)).	1118	1138	0.807692	-24.2	0	3.89615e-08	0.412	0	0	-9.47403	15	20	8	CDS		0	0
hsa-miR-10401-3p	NM_002810	PSMD4	ACCTCGCCGTCCCGCCCGCCG#CGGAGACCCGGTCGGGAGGGAGGAAGGTG#((((..((.((((.(((((((#.))).)))).)))))).)))).	15	44	0.923077	-26	0	0.0925485	0.382	0	0	-11.8708	17	22	6	5UTR		0	0
hsa-miR-10396b-5p	NM_002810	PSMD4	CGGCGGGGCTCGGAGCCGGG#CTGGGACTGAAGACTCAGACGATGCCCTGCTGA#(((((((((((((..((((.#))))..)))).............))))))))).	800	833	0.846154	-25.9	1	0.000124763	0.456	0	0	-5.52986	17	33	9	CDS		0	0
hsa-miR-10396b-3p	NM_002810	PSMD4	GGCCCCGGGCCCTCGACCGGAC#CCGGTCGGGAGGGAGGAAGGTGGCA#.(((((...(((((((((((..#))))))))).))......)).))).	22	47	0.923077	-28.1	0	0.121144	0.382	0	0	-8.70704	16	25	9	5UTR		0	0
hsa-miR-10526-3p	NM_002810	PSMD4	AAAAGGGGGCTGAGGTGGAG#CCGCACTGGGCTTCCTG#...((((((((.((((((..#)))).)).)))))))).	861	878	1	-22.1	0	0.00181446	0.441	0	0	-9.86134	14	17	8	CDS		0	0
hsa-miR-10527-5p	NM_002810	PSMD4	AAAGCAAATGTTGGGTGAACGGC#GCCCAGCAGGATGCTG#..((((..((((((((.......#))))))))...)))).	130	146	0.923077	-17.8	0	6.97595e-05	0.471	0	0	-8.81432	12	16	8	CDS		0	1
hsa-miR-11181-5p	NM_002810	PSMD4	GTCTGACCAACCTCCTCCCGC#GCAGGGAGCAGAGTTTGGCCAGGCG#(((((.((((.((((((((((#)).)))))..))).)))).))))).	933	958	0.923077	-25.2	0	0.000335793	0.426	0	0	-8.66331	19	25	5	CDS		0	0
hsa-miR-11181-3p	NM_002810	PSMD4	AGGAGGAGGAGGTCAGGC#CCTGGCCTCCCAGGCCACCA#.((.((.((((((((((.#))))))))))....)).)).	1122	1142	0.961538	-22.3	0	3.62941e-07	0.426	0	0	-8.36903	14	20	10	CDS		0	0
hsa-miR-11399	NM_002810	PSMD4	TTCAGGTCTGGGGCTGAAACCT#TCACCCCAGACACTGGC#.((((((((((((.(((.....#))))))))))).)))).	239	256	1	-23.2	1	0.00103856	0.456	0	0	-4.65016	15	17	11	CDS		0	0
hsa-miR-11400	NM_002810	PSMD4	TCGGCTGTGTATCTCTGTGTC#GACTCAGACGATGCCCTGCTGAA#(((((.(.(((((((((.(((#))).)))).))))).).))))).	811	834	0.846154	-21.1	0	0.000539737	0.456	0	0	-8.15217	18	23	5	CDS		0	0
hsa-miR-11401	NM_002810	PSMD4	TCACGTCTGCGGCTGTCACG#GCGGCAGCGGCAGGAGGAG#((.(.(((((.((((((.(.#).)))))).))))).))).	729	748	0.923077	-22.5	0	0.00581279	0.324	0	0	-12.4389	15	19	6	CDS		0	0
hsa-miR-3059-5p	NM_002810	PSMD4	TTTCCTCTCTGCCCCATAGGGTGT#GCCGTCCCGGAGACCCGGTCGGGAGGGAGGAAGG#((((((((((.(((.((.((((.(#.).)))).)).))))))))))))).	8	42	0.923077	-27.2	1	0.0403592	0.382	0	0	-7.4978	20	25	13	5UTR		0	0
hsa-miR-3085-5p	NM_002810	PSMD4	AGGTGCCATTCTGAGGGCCAGGAGT#CTCCTGGGCCCAGTTTGGCT#....((((..(((.((.(((((((.#))))))).)))))..)))).	569	589	0.846154	-31.1	0	3.51019e-05	0.456	0	0	-12.7023	16	20	7	CDS		0	0
hsa-miR-3085-3p	NM_002810	PSMD4	TCTGGCTGCTATGGCCCCCTC#AGGTGGTGCCATGCTGGGTCTTGGTGCCAGT#.(((((.((((.(((((....#.))))).))))))))).	624	655	0.923077	-21.3	0	6.25742e-06	0.456	0	0	-8.68381	14	17	9	CDS		0	0
hsa-miR-6529-3p	NM_002810	PSMD4	CCTGTGCCTTTTACTTCTTTAA#TTGGGGAAGAGGAGGTGAACACAGA#.(((((((((((.(((((((((#)))))))))))))))....))))).	476	501	0.923077	-18.6	1	0.0131534	0.588	0	0	-5.08246	20	25	15	CDS		0	0
hsa-miR-9851-5p	NM_002810	PSMD4	CGCTGGCAGTGTTGGTGACACT#GGTGGTGCCATGCTGGGTCTTGGTGCCAGTGA#((((((((.(((((((..((((#))))..)))).))........).)))))))).	625	657	0.923077	-22.4	1	0.000179446	0.471	0	0	-4.99396	19	32	8	CDS		0	0
hsa-miR-9851-3p	NM_002810	PSMD4	TGGCACCAGCACTGGCGGTGTC#GCCATGCTGGGTCTTGGTGCCAG#(((((((((..((((((((...#)))..)))))...))))))))).	631	654	1	-23.7	1	3.76002e-06	0.456	0	0	-8.00486	17	23	9	CDS		0	0
hsa-miR-12114	NM_002810	PSMD4	CAGGTGGAGGTGTGAGGTC#GACCCGCAGCAACCCTGA#((((.(..(.((((.((((#)))))))).)..))))).	168	186	0.923077	-19.1	0	0.00297042	0.515	0	0	-13.8919	14	18	8	CDS		0	0
hsa-miR-12115	NM_002810	PSMD4	TAGTGGAGCTGGGAGGCAGCTCGG#CCAACAATGAAGCCATTCGAAATGCTATGGGCTCCCTGGCCTCCCAGGCCACC#..((((..(((((((((((((((.#.)))))).....))))))))).)))).	1088	1141	1	-31.5	0	3.11271e-07	0.426	0	0	-8.81432	19	27	9	CDS		0	0
hsa-miR-12116	NM_002810	PSMD4	TTAGGCTTCCCCCTCCTCCTGC#GCAGGAGGAGGAGGCCCGGCGGGCAGCTGCAGCTTCTGCTGCTGAGGCCG#...(((((((((((((((((((#))))))))))).)).............................)))))).	738	788	0.846154	-32.4	0	7.70045e-05	0.353	0	0	-6.51454	19	50	11	CDS		0	0
hsa-miR-12118	NM_002810	PSMD4	CAAGGAGGAGCGGGGATTAG#CCCCGAGTTCCTTCA#...((((((((((((.....#))))..)))))))).	1041	1056	0.923077	-19.3	0	0.00107277	0.441	0	0	-6.74759	12	15	8	CDS		0	0
hsa-miR-12119	NM_002810	PSMD4	TTCTGAGGGGACGGTAGATTTGGGG#CCCCGAGTTCCTTCAGAGT#((((((((((((.......((((((#)))))))))))))))))).	1041	1060	1	-24.1	1	0.0026326	0.441	0	0	-7.05204	18	19	18	CDS		0	0
hsa-miR-12120	NM_002810	PSMD4	TAAGGAACGCGGGGCCTTGGTAGAGC#GTGATGCAGGACCCCGAGTTCCTTC#.(((((((.((((((((..(((..((#))..)))))).))))).))))))).	1030	1055	0.846154	-27.6	1	0.000600245	0.456	0	0	-4.84971	20	25	7	CDS		0	0
hsa-miR-12122	NM_002810	PSMD4	TGTCACAGATGGCCGGAAGAGACTC#GTTGAATGGCAAAGATGGAACCGGTTCTCATCTGGTGACAG#((((((((((((((((.........#.)))))...)))))).))))).	525	566	0.846154	-22.1	1	0.000353688	0.456	0	0	-3.93757	16	22	6	CDS		0	0
hsa-miR-12125	NM_002810	PSMD4	TCTCTCACCTGGCATAAGCAAT#ATTGCTTATGCCATGCAGATGTCCCTGCAGGGAGCAGAG#((((((.(((((((((((((((#)))))))))))))................))))).))).	907	946	0.923077	-24	0	5.2741e-06	0.471	0	0	-5.48126	21	39	13	CDS		0	0
hsa-miR-12126	NM_002810	PSMD4	GACTTGGGGACCAGACCTTTTCTT#AGGAGGAGGATGATTACGACGTGATGCAGGACCCCGAGTTC#(((((((((.((...(((((((((#)))))))))...................)).))))))))).	1010	1051	1	-22.2	1	0.000112785	0.441	0	0	-8.0615	20	41	9	CDS		0	0
hsa-miR-12128	NM_002810	PSMD4	TTCAGGGATGGCGCATGAAGAGGAGA#CATGCAGATGTCCCTGC#..(((((((..((((((.........#))))).)..))))))).	918	935	0.846154	-18.7	1	5.05806e-06	0.456	0	0	-9.02428	13	17	7	CDS		0	0
hsa-miR-12129	NM_002810	PSMD4	GATGTACTGAACTGGGTCAGAC#TCTGGTGACAGTGCCTCCTGGGCCCAGTTTGGCTGATGCTCTCATCA#((((..((((((((((((((..#.)))).))))))))))..........)))).	555	602	0.923077	-21	0	2.34997e-06	0.441	0	0	-9.95757	18	31	10	CDS		0	0
hsa-miR-12133	NM_002810	PSMD4	CTTGGCACCATTAAAAAGTACA#GGTGGTGCCAT#..((((((((((..........#)))))))))).	625	636	1	-16.8	1	5.39662e-05	0.485	0	0	-8.07147	10	11	10	CDS		0	0
hsa-miR-12136	NM_002810	PSMD4	GAAAAAGTCATGGAGGCC#GGCTTCCTGACC#......((((.(((((((#))))))))))).	869	881	0.846154	-17	0	0.00166633	0.471	0	0	-18.3913	11	12	11	CDS		0	0
hsa-miR-136-3p	NM_001330692	PSMD4	CATCATCGTCTCAAATGAGTCT#AGACTCAGACGATGC#...(((((((.....(((((((#)))))))))))))).	819	834	0.846154	-17.3	0	0.0236454	0.471	0	0	-15.5675	14	15	14	CDS		0	0
hsa-miR-378a-3p	NM_001330692	PSMD4	ACTGGACTTGGAGTCAGAAGGC#GCAGCTTCTGCTGCTGAGGCCGGG#.((((.(((((((.((((((((#))..)))))))).))))).)))).	766	790	0.846154	-19.5	0	2.19007e-05	0.353	0	0	-6.55112	19	24	8	CDS		0	0
hsa-miR-509-5p	NM_001330692	PSMD4	TACTGCAGACAGTGGCAATCA#GATTGCTACGACTGGGA#...(.(((...(((((((((.#)))))))))..))).).	789	806	0.846154	-17.4	0	0.0442536	0.426	0	0	-15.7572	13	17	9	CDS		0	0
hsa-miR-551b-3p	NM_001330692	PSMD4	GCGACCCATACTTGGTTTCAG#CTGCTGCTGAGGCCGGGATTGCT#(((((((......((((((((#.))))))))))).)))).	773	796	0.892308	-17.5	1	0.00338157	0.397	0	0	-16.0108	15	18	11	CDS		0	0
hsa-miR-584-3p	NM_001330692	PSMD4	TCAGTTCCAGGCCAACCAGGCT#GGCCCGGCGGGCAGCTGCAGCTTCTGCTGCTGAGGCCGGGATTGCTACGACTGGGACTGAA#((((((((((..(((((.((((#.)))).)).)))......)))))))))).	750	811	0.846154	-24.4	1	0.0162068	0.426	0	0	-10.1092	19	29	10	CDS		0	0
hsa-miR-513c-5p	NM_001330692	PSMD4	TTCTCAAGGAGGTGTCGTTTAT#AGACGATGCCCTGCTGAAGAT#.(((..((.(((((((((((..#)))))))))).).))..))).	825	846	0.846154	-17.2	0	0.0127701	0.471	0	0	-10.8697	16	21	10	CDS		0	0
hsa-miR-378c	NM_001330692	PSMD4	ACTGGACTTGGAGTCAGAAGAGTGG#CTGCAGCTTCTGCTGCTGAGGCCGGG#.((((.(((((((.((((((.((((#))))..)))))))).))))).)))).	764	790	0.846154	-21.1	0	2.19007e-05	0.353	0	0	-6.55112	21	26	8	CDS		0	0
hsa-miR-3150b-3p	NM_001330692	PSMD4	TGAGGAGATCGTCGAGGTTGG#GACTCAGACGATGCCCTG#..(((..((((((..((((..#))))..))))))..))).	820	838	0.923077	-17	0	0.000957545	0.485	0	0	-9.99394	13	18	6	CDS		0	0
hsa-miR-4655-3p	NM_001330692	PSMD4	ACCCTCGTCAGGTCCCCGGGG#CCCGGCGGGCAGCTGCAGCTTCTGCTGCTGAGGCCGGGA#.(((.(.(((((((((((((.#))))).)))).................)))).)..))).	752	791	0.846154	-24.3	0	6.18474e-05	0.368	0	0	-9.45605	17	39	5	CDS		0	0
hsa-miR-4746-5p	NM_001330692	PSMD4	CCGGTCCCAGGAGAACCTGCAGA#CTGCAGCTTCTGCTGCTGAGGCCGGG#((((((((((.((((.((((((.#)))))).)))).)))..).)))))).	764	790	0.846154	-29.6	1	2.19007e-05	0.353	0	0	-6.9954	20	26	6	CDS		0	0
hsa-miR-4775	NM_001330692	PSMD4	TTAATTTTTTGTTTCGGTCACT#GACTGGGACTGAAGGTG#...((((((.(((((((((...#))))))))).)))))).	798	815	0.923077	-15.4	0	0.00855425	0.426	0	0	-7.75705	15	17	9	CDS		0	0
hsa-miR-548ap-5p	NM_001330692	PSMD4	AAAAGTAATTGCGGTCTTT#GAGGCCGGGATTGCTA#...(((((((.(((((((.#))))))).))))))).	781	797	0.923077	-19.4	0	0.0047846	0.412	0	0	-9.33931	14	16	7	CDS		0	0
hsa-miR-5689	NM_001330692	PSMD4	AGCATACACCTGTAGTCCTAGA#CTGGGACTGAAGGTGA#......(((((.(((((((((.#))))))))).))))).	800	816	1	-22.1	0	0.00864542	0.441	0	0	-18.9134	14	16	9	CDS		0	0
hsa-miR-6081	NM_001330692	PSMD4	AGGAGCAGTGCCGGCCAAGGCGCC#GGCAGCTGCAGCTTCTGCTGCTGAGGCCGGGATTGCTA#...((((((.((((((..(((((.#.)).)))..)))))).)))))).	759	797	0.923077	-30.9	0	0.0047846	0.412	0	0	-7.75705	17	23	6	CDS		0	0
hsa-miR-6848-3p	NM_001330692	PSMD4	GTGGTCTCTTGGCCCCCAG#CTGAGGCCGGGATTGCTACG#(((((.((((((((..(((#))).))))))))..))))).	779	799	0.923077	-20	0	0.00101557	0.426	0	0	-6.80703	16	20	8	CDS		0	0
hsa-miR-6855-3p	NM_001330692	PSMD4	AGACTGACCTTCAACCCCACAG#TGGGACTGAAGGTGAA#....(.(((((((..((((...#))))..))))))).).	801	817	0.846154	-17.1	0	0.00862751	0.441	0	0	-13.0398	12	16	7	CDS		0	0
hsa-miR-6862-3p	NM_001330692	PSMD4	CCTCACCCAGCTCTCTGGCCCTCT#GAGGCCGGGATTGCTACGACTGGGACTGAAGGT#((((((((((.(((((((.((((.#)))))))))........)))))))..))).)).	781	814	0.846154	-22.6	1	0.00861547	0.426	0	0	-6.76235	21	33	9	CDS		0	0
hsa-miR-6877-5p	NM_001330692	PSMD4	AGGGCCGAAGGGTGGAAGCTGC#GCAGCTTCTGCTGCTGAGGCCG#..((((..((((((((((((((#)))))))))))).))..)))).	766	788	0.948718	-30.1	0	1.00335e-05	0.353	0	0	-8.81432	18	22	12	CDS		0	0
hsa-miR-8065	NM_001330692	PSMD4	TGTAGGAACAGTTGAATTTTGGCT#GGCCGGGATTGCTACGACTGGGACTGA#..(((...((((((((((((((((#))))))))))....))))))...))).	783	810	0.846154	-18.3	0	0.0194786	0.426	0	0	-10.7153	19	27	10	CDS		0	0

## Sheet: DIANA-Tarbase
Gene name	miRNA name	Experiments throughput	Publications	Cell lines	Tissues
PSMD4	hsa-miR-324-5p	low: 0 high: 1	PMID: 23622248	FLPIN_TREX_293	Kidney
PSMD4	hsa-miR-17-3p	low: 0 high: 1	PMID: 24038734	HUVEC	Umbilical Vein
PSMD4	hsa-miR-17-5p	low: 0 high: 1	PMID: 24038734	HUVEC	Umbilical Vein
PSMD4	hsa-miR-20a-3p	low: 0 high: 1	PMID: 24038734	HUVEC	Umbilical Vein
PSMD4	hsa-miR-21-3p	low: 0 high: 1	PMID: 24038734	HUVEC	Umbilical Vein
PSMD4	hsa-miR-338-3p	low: 0 high: 1	PMID: 23824327	293S	Kidney
PSMD4	hsa-miR-485-3p	low: 0 high: 1	PMID: 24906430	BT474	Mammary Gland
PSMD4	hsa-miR-873-5p	low: 0 high: 1	PMID: 23313552	HELA	Cervix
PSMD4	hsa-miR-155-5p	low: 0 high: 1	PMID: 18668040	HELA	Cervix
PSMD4	hsa-miR-16-5p	low: 0 high: 1	PMID: 18668040	HELA	Cervix
