# Supplementary material for: Identification and Validation of Immune-Related Biomarker Gene and Construction of ceRNA Networks in Septic Cardiomyopathy
Source: Front Cell Infect Microbiol. 2022 Jun 16;12:912492. doi: 10.3389/fcimb.2022.912492 (PMC9243365; doi:10.3389/fcimb.2022.912492)
Supplement: Supplementary file 2 [file Table_2.xlsx]

## Sheet: Sheet1
geneName
A1BG-AS1
AATK-AS1
AC000032.2
AC000067.1
AC002066.1
AC002127.4
AC002310.12
AC002429.5
AC002480.3
AC002511.3
AC003003.5
AC003958.2
AC003973.4
AC003986.5
AC003986.6
AC003991.3
AC004009.1
AC004014.3
AC004019.13
AC004158.2
AC004447.2
AC004448.5
AC004485.3
AC004538.3
AC004549.6
AC004603.4
AC004623.3
AC004840.8
AC004893.11
AC004941.3
AC004951.6
AC005037.3
AC005042.4
AC005082.12
AC005152.3
AC005154.6
AC005235.1
AC005253.2
AC005264.2
AC005281.1
AC005307.1
AC005307.3
AC005324.6
AC005329.7
AC005356.1
AC005387.2
AC005481.5
AC005498.3
AC005518.2
AC005519.4
AC005522.7
AC005523.2
AC005562.1
AC005609.16
AC005609.18
AC005609.19
AC005614.5
AC005616.2
AC005618.8
AC005624.2
AC005753.1
AC005754.8
AC005775.2
AC005786.5
AC005786.6
AC005863.1
AC006019.3
AC006019.4
AC006042.6
AC006050.2
AC006129.2
AC006272.1
AC006548.28
AC007009.1
AC007078.4
AC007131.2
AC007161.5
AC007193.8
AC007228.11
AC007246.3
AC007255.8
AC007271.3
AC007292.3
AC007292.6
AC007308.6
AC007326.10
AC007365.1
AC007365.3
AC007381.2
AC007392.3
AC007405.4
AC007557.3
AC007743.1
AC007787.2
AC007787.3
AC007952.5
AC007952.6
AC008060.7
AC008063.3
AC008079.10
AC008132.15
AC008268.1
AC008277.1
AC008703.1
AC008753.4
AC008781.7
AC009052.12
AC009120.11
AC009133.12
AC009133.21
AC009158.1
AC009229.5
AC009299.3
AC009365.4
AC009404.2
AC009487.4
AC009961.3
AC010148.1
AC010524.2
AC010649.1
AC010731.4
AC010890.1
AC010969.1
AC011239.1
AC011284.3
AC011286.1
AC011298.2
AC011524.3
AC011525.2
AC011747.4
AC011893.3
AC011897.2
AC011899.10
AC011899.9
AC012123.1
AC012146.7
AC012314.8
AC012317.1
AC012354.6
AC012363.13
AC012370.3
AC012442.6
AC012494.1
AC012506.1
AC012594.1
AC012613.2
AC013460.1
AC013472.3
AC015849.16
AC015971.2
AC016683.5
AC016735.2
AC016738.4
AC016768.1
AC016995.3
AC017002.1
AC017104.2
AC017116.11
AC018359.1
AC018647.3
AC018737.3
AC018742.1
AC018766.4
AC018804.3
AC018816.3
AC018832.1
AC019349.5
AC020951.1
AC021021.2
AC022819.3
AC023137.2
AC025171.1
AC025335.1
AC026904.1
AC027601.1
AC034220.3
AC053503.11
AC064875.2
AC068039.4
AC068138.1
AC069513.4
AC073130.3
AC073254.1
AC073283.4
AC073283.7
AC073987.1
AC074117.10
AC074183.4
AC074212.6
AC074289.1
AC074389.6
AC074391.1
AC078842.3
AC078852.1
AC079354.3
AC079584.2
AC079586.1
AC079612.1
AC079776.3
AC079779.4
AC079779.5
AC079779.6
AC079779.7
AC079896.1
AC080094.1
AC083884.8
AC083900.1
AC084219.3
AC087294.2
AC090505.4
AC090616.2
AC091177.1
AC091729.7
AC092301.3
AC092415.1
AC092614.2
AC092667.2
AC092675.4
AC093230.2
AC093495.4
AC093627.10
AC093627.7
AC093802.1
AC096574.4
AC096574.5
AC097468.4
AC097662.2
AC097713.3
AC097724.3
AC098617.1
AC098820.3
AC098823.3
AC099344.2
AC099552.2
AC099684.1
AC100830.3
AC103563.8
AC104024.1
AC104134.2
AC104777.2
AC104809.4
AC104820.2
AC105339.1
AC105760.2
AC105760.3
AC106875.1
AC106876.2
AC109589.1
AC109642.1
AC109826.1
AC110781.3
AC114730.3
AC114730.5
AC114776.3
AC114783.1
AC114814.4
AC124057.5
AC130469.2
AC133633.1
AC135048.13
AC138035.2
AC139099.7
AC139100.3
AC140725.4
AC141928.1
AC142119.1
AC144652.1
AC144831.1
AC144831.3
AC145110.1
AC145676.2
ACTA2-AS1
ADAMTS9-AS2
ADAMTSL4-AS1
ADIPOQ-AS1
ADIRF-AS1
ADORA2A-AS1
AE000661.37
AE000662.92
AF001548.4
AF001550.7
AF064858.8
AF067845.1
AF096876.1
AF131216.5
AF131217.1
AF186192.1
AF196970.3
AFAP1-AS1
AGBL5-IT1
AGPAT4-IT1
AJ006995.3
AL022344.5
AL022344.7
AL022476.2
AL078471.5
AL121656.5
AL133168.3
AL133243.4
AL133493.2
AL136419.6
AL157359.3
AL163953.3
AL353997.3
AL589986.2
ALDH1L1-AS2
ALG1L9P
AP000253.1
AP000290.7
AP000350.5
AP000431.2
AP000437.3
AP000439.1
AP000473.6
AP000688.14
AP000696.2
AP000892.6
AP000997.2
AP001046.5
AP001053.11
AP001057.1
AP001062.7
AP001258.4
AP001347.6
AP001464.4
AP001468.58
AP001469.7
AP001476.2
AP001505.10
AP001619.3
AP001625.6
AP001628.7
AP002954.3
AP003774.1
AP003774.4
AP005530.1
AP006222.2
AP006547.3
AP006621.6
APOA1-AS
ARAP1-AS2
ARHGAP26-IT1
ARHGEF26-AS1
ARHGEF38-IT1
ARHGEF9-IT1
ASH1L-AS1
ASMTL-AS1
ATG10-IT1
ATP11A-AS1
ATP1A1-AS1
ATP6V0E2-AS1
ATXN8OS
B3GALT5-AS1
BAALC-AS1
BAIAP2-AS1
BCDIN3D-AS1
BCYRN1
BEAN1-AS1
BHLHE40-AS1
BMS1P20
BPESC1
BSN-AS2
BX322557.10
BX322557.13
BZRAP1-AS1
C14orf132
C14orf182
C18orf12
C1QTNF1-AS1
C1RL-AS1
C1orf132
C1orf147
C1orf220
C20orf166-AS1
C21orf62-AS1
C22orf34
C4A-AS1
C4B-AS1
C5orf64
C9orf106
C9orf173-AS1
CALML3-AS1
CARS-AS1
CASC11
CASC15
CASC18
CASC20
CASC22
CBR3-AS1
CCDC144NL-AS1
CCDC183-AS1
CCNT2-AS1
CD27-AS1
CDKN2B-AS1
CDRT7
CEBPA-AS1
CECR7
CFLAR-AS1
CH17-264L24.1
CH17-360D5.2
CH17-80A12.1
CH507-145C22.1
CH507-154B10.1
CH507-24F1.2
CH507-254M2.1
CH507-254M2.2
CH507-254M2.3
CH507-42P11.3
CH507-42P11.6
CHL1-AS1
CHL1-AS2
CITF22-1A6.3
CITF22-24E5.1
CITF22-49D8.1
CITF22-49E9.3
CITF22-62D4.1
CKMT2-AS1
CNTFR-AS1
COL18A1-AS1
COX10-AS1
CROCCP2
CSMD2-AS1
CSTF3-AS1
CTA-109P11.4
CTA-125H2.2
CTA-204B4.2
CTA-212A2.1
CTA-212A2.2
CTA-212D2.2
CTA-217C2.2
CTA-223H9.9
CTA-228A9.4
CTA-243E7.1
CTA-243E7.4
CTA-250D10.23
CTA-268H5.14
CTA-280A3.2
CTA-292E10.9
CTA-305I2.1
CTA-315H11.2
CTA-342B11.3
CTA-373H7.7
CTA-38K21.2
CTA-397C4.2
CTA-407F11.8
CTA-414D7.1
CTA-544A11.1
CTA-732E4.1
CTA-796E4.5
CTA-929C8.9
CTA-941F9.10
CTA-992D9.11
CTB-102L5.7
CTB-107G13.1
CTB-129P6.11
CTB-129P6.7
CTB-12A17.2
CTB-131B5.5
CTB-140J7.2
CTB-147C22.8
CTB-160O22.1
CTB-174D11.1
CTB-178M22.2
CTB-179K24.3
CTB-180A7.3
CTB-189B5.3
CTB-193M12.3
CTB-25B13.5
CTB-26E19.1
CTB-31N19.3
CTB-31O20.6
CTB-31O20.8
CTB-31O20.9
CTB-33O18.3
CTB-35F21.1
CTB-35F21.2
CTB-36H16.2
CTB-41I6.2
CTB-43I4.1
CTB-49A3.4
CTB-49A3.5
CTB-50L17.7
CTB-50L17.8
CTB-58E17.1
CTB-58E17.5
CTB-61M7.1
CTB-78F1.1
CTB-89H12.4
CTB-91J4.1
CTB-96E2.10
CTBP1-AS2
CTC-205M6.5
CTC-232P5.1
CTC-260E6.6
CTC-261N6.2
CTC-264K15.6
CTC-264O10.2
CTC-273B12.5
CTC-273B12.8
CTC-277H1.6
CTC-277H1.7
CTC-301O7.4
CTC-304I17.4
CTC-308K20.1
CTC-312O10.3
CTC-321K16.4
CTC-329D1.2
CTC-338M12.9
CTC-340A15.2
CTC-343N3.1
CTC-347C20.1
CTC-351M12.1
CTC-360P9.1
CTC-365E16.1
CTC-367F4.1
CTC-378H22.1
CTC-378H22.2
CTC-425F1.4
CTC-425O23.5
CTC-436P18.4
CTC-457E21.6
CTC-457L16.1
CTC-457L16.2
CTC-459F4.3
CTC-471C19.1
CTC-471C19.2
CTC-471J1.8
CTC-487M23.6
CTC-490G23.2
CTC-499J9.1
CTC-510F12.2
CTC-518B2.12
CTC-523E23.4
CTC-523E23.5
CTC-524C5.2
CTC-525D6.2
CTC-525D6.3
CTC-526N19.1
CTC-546K23.1
CTC-559E9.8
CTC-563A5.2
CTD-2001C12.1
CTD-2005H7.1
CTD-2008L17.2
CTD-2008N3.1
CTD-2012J19.3
CTD-2012K14.3
CTD-2013M15.1
CTD-2013N17.7
CTD-2013N24.2
CTD-2014B16.3
CTD-2015G9.2
CTD-2017D11.1
CTD-2019O4.1
CTD-2020K17.1
CTD-2034I21.1
CTD-2044J15.1
CTD-2047H16.4
CTD-2050N2.1
CTD-2054N24.2
CTD-2066L21.3
CTD-2071N1.1
CTD-2081C10.1
CTD-2089N3.2
CTD-2117L12.1
CTD-2118P12.1
CTD-2125J1.1
CTD-2132N18.2
CTD-2144E22.5
CTD-2145A24.4
CTD-2154H6.1
CTD-2184D3.3
CTD-2185K10.1
CTD-2189E23.1
CTD-2194A8.2
CTD-2194D22.4
CTD-2194D22.5
CTD-2196E14.8
CTD-2199O4.4
CTD-2201E9.2
CTD-2201E9.4
CTD-2210P24.2
CTD-2210P24.6
CTD-2213F21.2
CTD-2231E14.8
CTD-2245F17.2
CTD-2251F13.1
CTD-2256P15.4
CTD-2265O21.3
CTD-2267D19.1
CTD-2267D19.3
CTD-2270P14.5
CTD-2281M20.1
CTD-2291D10.1
CTD-2291D10.2
CTD-2291D10.3
CTD-2291D10.4
CTD-2292M16.8
CTD-2292P10.4
CTD-2293H3.2
CTD-2296D1.5
CTD-2297D10.1
CTD-2299N12.1
CTD-2303H24.2
CTD-2310F14.1
CTD-2311B13.5
CTD-2311M21.3
CTD-2311M21.5
CTD-2313F11.1
CTD-2325A15.5
CTD-2329C7.2
CTD-2335O3.3
CTD-2337A12.1
CTD-2337I7.1
CTD-2342N23.3
CTD-2357A8.2
CTD-2358C21.3
CTD-2373H9.3
CTD-2373H9.5
CTD-2373J6.2
CTD-2373N4.3
CTD-2376I20.1
CTD-2382E5.4
CTD-2385L22.2
CTD-2410N18.3
CTD-2410N18.4
CTD-2509G16.5
CTD-2516F10.2
CTD-2516F10.4
CTD-2517M22.14
CTD-2521M24.8
CTD-2521M24.9
CTD-2525P14.5
CTD-2526A2.4
CTD-2526M8.3
CTD-2527I21.5
CTD-2527I21.7
CTD-2529O21.1
CTD-2529O21.2
CTD-2530N21.5
CTD-2537I9.13
CTD-2540B15.9
CTD-2541J13.2
CTD-2542L18.1
CTD-2544H17.1
CTD-2547L16.1
CTD-2547L24.3
CTD-2553C6.1
CTD-2554C21.2
CTD-2555A7.2
CTD-2555C10.3
CTD-2561B21.3
CTD-2561B21.4
CTD-2561B21.5
CTD-2561B21.8
CTD-2562J15.4
CTD-2562J15.6
CTD-2562J17.6
CTD-2574D22.2
CTD-2576D5.1
CTD-2576D5.4
CTD-2587H24.14
CTD-2587H24.5
CTD-2587M2.1
CTD-2587M23.1
CTD-2591A1.1
CTD-2591A6.2
CTD-2619J13.17
CTD-2619J13.19
CTD-2620I22.3
CTD-2621I17.3
CTD-2626G11.2
CTD-2643K12.3
CTD-2647L4.5
CTD-2649C14.2
CTD-2649C14.3
CTD-2653D5.1
CTD-2655K5.1
CTD-2666L21.1
CTD-3023L14.2
CTD-3049M7.1
CTD-3051D23.1
CTD-3064H18.4
CTD-3064M3.4
CTD-3064M3.7
CTD-3065B20.2
CTD-3073N11.9
CTD-3074O7.5
CTD-3088G3.6
CTD-3092A11.2
CTD-3096M3.2
CTD-3099C6.7
CTD-3110H11.1
CTD-3116E22.7
CTD-3126B10.2
CTD-3131K8.2
CTD-3131K8.3
CTD-3138B18.5
CTD-3179P9.1
CTD-3187F8.14
CTD-3187F8.2
CTD-3193K9.3
CTD-3193O13.12
CTD-3222D19.11
CTD-3222D19.12
CTD-3222D19.4
CTD-3247F14.2
CTD-3247H4.2
CYP17A1-AS1
CYP4F26P
CYP4F35P
CYP51A1-AS1
DARS-AS1
DBH-AS1
DCTN1-AS1
DDX11-AS1
DDX39B-AS1
DGCR10
DGCR11
DGCR9
DICER1-AS1
DIO3OS
DKFZP434A062
DKFZP434H168
DKFZP434K028
DKFZp434J0226
DKFZp434L192
DLEU2
DLEU7-AS1
DLG3-AS1
DLGAP1-AS1
DLGAP1-AS2
DLGAP4-AS1
DLX6-AS1
DNAH17-AS1
DNAJB8-AS1
DNAJC27-AS1
DNM1P35
DNM1P41
DNMBP-AS1
DPP9-AS1
DPYD-IT1
DTX2P1-UPK3BP1-PMS2P11
DUXAP8
EAF1-AS1
EFCAB6-AS1
EGFR-AS1
EGOT
EMX2OS
ENOX1-AS1
ENTPD1-AS1
EPN2-AS1
ERICH1-AS1
ERICH3-AS1
EVX1-AS
FAM138C
FAM138D
FAM157C
FAM181A-AS1
FAM182A
FAM222A-AS1
FAM225A
FAM225B
FAM230A
FAM230B
FAM230C
FAM25BP
FAM66C
FAM74A1
FAM74A6
FAM74A7
FAM83C-AS1
FAM87A
FAM95B1
FAM99A
FAM99B
FBXL19-AS1
FGF12-AS1
FLJ12825
FLJ16779
FLJ22447
FLJ31306
FLJ31356
FLJ33581
FLJ36777
FLJ37035
FLJ38122
FLJ38576
FLJ42351
FLJ42627
FLJ45079
FLJ46284
FLNB-AS1
FOXG1-AS1
FOXN3-AS1
FRMPD4-AS1
FRY-AS1
FTX
FZD10-AS1
GABPB1-AS1
GAS6-AS1
GAS8-AS1
GATA2-AS1
GATA3-AS1
GDNF-AS1
GFOD1-AS1
GMDS-AS1
GPR123-AS1
GRM7-AS1
GS1-115M3.3
GS1-124K5.11
GS1-24F4.2
GS1-25M2.1
GS1-358P8.4
GS1-393G12.12
GS1-421I3.2
GS1-519E5.1
GS1-600G8.3
GSN-AS1
GTF3C2-AS1
GUSBP11
H19
H1FX-AS1
HAND2-AS1
HCG11
HCG15
HCG18
HCG22
HCG25
HCP5
HIPK1-AS1
HLA-F-AS1
HOXA-AS2
HOXA10-AS
HOXC-AS3
HPN-AS1
HS1BP3-IT1
HTT-AS
HUNK-AS1
IDI2-AS1
IL21R-AS1
INHBA-AS1
INTS6-AS1
ITGB2-AS1
JARID2-AS1
JAZF1-AS1
JMJD1C-AS1
KANTR
KB-1083B1.1
KB-1125A3.11
KB-1125A3.12
KB-1183D5.13
KB-1183D5.14
KB-1410C5.3
KB-1460A1.5
KB-1471A8.1
KB-1517D11.4
KB-1568E2.1
KB-1592A4.14
KB-1592A4.15
KCNJ6-AS1
KCNMA1-AS1
KCNQ1DN
KCNQ1OT1
KDM4A-AS1
KIAA1656
KIF25-AS1
KIF9-AS1
KLF3-AS1
KLHL30-AS1
KLHL7-AS1
KRTAP5-AS1
KTN1-AS1
LA16c-2F2.8
LA16c-306A4.2
LA16c-312E8.4
LA16c-313D11.12
LA16c-313D11.9
LA16c-358B7.3
LA16c-360H6.1
LA16c-380H5.3
LA16c-380H5.6
LA16c-385E7.1
LA16c-390H2.4
LA16c-431H6.7
LA16c-60D12.2
LAMP5-AS1
LAMTOR5-AS1
LARGE-AS1
LATS2-AS1
LBX2-AS1
LCMT1-AS2
LEF1-AS1
LEMD1-AS1
LEPREL1-AS1
LIFR-AS1
LIMD1-AS1
LINC-PINT
LINC00086
LINC00087
LINC00094
LINC00161
LINC00162
LINC00174
LINC00176
LINC00200
LINC00205
LINC00207
LINC00210
LINC00221
LINC00222
LINC00238
LINC00240
LINC00261
LINC00265
LINC00277
LINC00284
LINC00293
LINC00299
LINC00303
LINC00304
LINC00308
LINC00313
LINC00319
LINC00326
LINC00330
LINC00333
LINC00337
LINC00347
LINC00355
LINC00384
LINC00390
LINC00391
LINC00437
LINC00442
LINC00452
LINC00454
LINC00458
LINC00467
LINC00469
LINC00471
LINC00472
LINC00476
LINC00479
LINC00482
LINC00483
LINC00484
LINC00486
LINC00502
LINC00504
LINC00507
LINC00511
LINC00514
LINC00519
LINC00521
LINC00523
LINC00525
LINC00528
LINC00535
LINC00539
LINC00544
LINC00547
LINC00552
LINC00554
LINC00559
LINC00565
LINC00566
LINC00567
LINC00571
LINC00574
LINC00578
LINC00582
LINC00592
LINC00593
LINC00595
LINC00598
LINC00599
LINC00601
LINC00607
LINC00608
LINC00612
LINC00624
LINC00630
LINC00635
LINC00637
LINC00638
LINC00639
LINC00640
LINC00641
LINC00642
LINC00649
LINC00656
LINC00661
LINC00662
LINC00664
LINC00665
LINC00671
LINC00672
LINC00676
LINC00680
LINC00684
LINC00691
LINC00702
LINC00705
LINC00710
LINC00837
LINC00838
LINC00839
LINC00841
LINC00851
LINC00854
LINC00856
LINC00858
LINC00863
LINC00864
LINC00868
LINC00869
LINC00877
LINC00883
LINC00884
LINC00886
LINC00887
LINC00892
LINC00894
LINC00898
LINC00899
LINC00901
LINC00906
LINC00907
LINC00908
LINC00910
LINC00923
LINC00925
LINC00926
LINC00929
LINC00937
LINC00939
LINC00940
LINC00941
LINC00942
LINC00943
LINC00948
LINC00957
LINC00959
LINC00960
LINC00963
LINC00964
LINC00969
LINC00971
LINC00972
LINC00982
LINC00996
LINC01001
LINC01002
LINC01005
LINC01006
LINC01007
LINC01010
LINC01011
LINC01013
LINC01016
LINC01018
LINC01029
LINC01035
LINC01043
LINC01047
LINC01049
LINC01050
LINC01053
LINC01055
LINC01056
LINC01057
LINC01067
LINC01070
LINC01088
LINC01089
LINC01099
LINC01102
LINC01103
LINC01104
LINC01105
LINC01116
LINC01119
LINC01122
LINC01123
LINC01125
LINC01132
LINC01135
LINC01140
LINC01141
LINC01146
LINC01153
LINC01159
LINC01164
LINC01165
LINC01166
LINC01180
LINC01184
LINC01197
LINC01198
LINC01204
LINC01205
LINC01206
LINC01207
LINC01210
LINC01215
LINC01217
LINC01218
LINC01224
LINC01234
LINC01247
LINC01252
LINC01254
LINC01258
LINC01267
LINC01270
LINC01271
LINC01272
LINC01273
LINC01281
LINC01287
LINC01291
LINC01298
LINC01301
LINC01304
LINC01310
LINC01314
LINC01327
LINC01341
LINC01342
LINC01343
LINC01344
LINC01353
LINC01359
LINC01360
LINC01372
LINC01378
LINC01391
LINC01398
LINC01399
LINC01410
LINC01411
LINC01426
LINC01429
LINC01442
LINC01447
LINC01460
LINC01471
LINC01477
LINC01478
LINC01485
LINC01498
LINC01519
LINC01520
LINC01531
LINC01532
LINC01539
LINC01540
LINC01544
LINC01547
LINC01550
LINC01558
LINC01561
LINC01562
LINC01563
LIPE-AS1
LL09NC01-254D11.1
LL22NC01-81G9.3
LL22NC03-22D1.1
LL22NC03-27C5.1
LL22NC03-86G7.1
LLNLR-246C6.1
LLNLR-284B4.1
LLPH-AS1
LMCD1-AS1
LMO7-AS1
LOH12CR2
LOXL1-AS1
LPP-AS2
LRRC75A-AS1
LY86-AS1
MAFA-AS1
MAFG-AS1
MAGI1-IT1
MAP3K14-AS1
MAPT-IT1
MCF2L-AS1
MCM3AP-AS1
MEF2C-AS1
MEG3
MEG9
MFI2-AS1
MGC15885
MGC16275
MGC27382
MGC32805
MIAT
MIR10A
MIR1302-10
MIR1302-11
MIR1302-2
MIR135A2
MIR142
MIR143HG
MIR17HG
MIR194-2
MIR222HG
MIR223
MIR22HG
MIR296
MIR3180-1
MIR3180-2
MIR3180-3
MIR3180-4
MIR3591
MIR371B
MIR3976HG
MIR4435-1HG
MIR4453
MIR4458HG
MIR4674HG
MIR490
MIR497HG
MIR519A2
MIR600HG
MIR663AHG
MIR6818
MIR6820
MIR7515HG
MIR8072
MIR99AHG
MIRLET7BHG
MKNK1-AS1
MLIP-AS1
MLK7-AS1
MMP24-AS1
MORC2-AS1
MPRIP-AS1
MRGPRF-AS1
MRGPRG-AS1
MRPL23-AS1
MTUS2-AS2
MUC19
MUC2
MYHAS
NAPA-AS1
NBPF18P
NCAM1-AS1
NDUFA6-AS1
NEAT1
NEBL-AS1
NEURL1-AS1
NFIA-AS2
NIFK-AS1
NNT-AS1
NOMO3
NR2F1-AS1
NR2F2-AS1
NRIR
NS3BP
NTRK3-AS1
OGFRP1
OIP5-AS1
OR2A1-AS1
OSER1-AS1
OSMR-AS1
OSTM1-AS1
PAQR9-AS1
PARD6G-AS1
PART1
PAX8-AS1
PAXBP1-AS1
PCAT1
PCBP1-AS1
PCED1B-AS1
PCOLCE-AS1
PDZRN3-AS1
PHKA2-AS1
PINK1-AS
PITRM1-AS1
PKD1P6
PLAC4
PLCE1-AS2
POLR2J4
POTEH-AS1
PP12613
PP14571
PPIEL
PPP1R26-AS1
PPP3CB-AS1
PRICKLE2-AS1
PRKCA-AS1
PRMT5-AS1
PROX1-AS1
PRR34-AS1
PRRT3-AS1
PSMD5-AS1
PSMG3-AS1
PTPRJ-AS1
PVT1
PWAR5
RAD21-AS1
RAI1-AS1
RAMP2-AS1
RAP2C-AS1
RBFADN
RFPL1S
RHPN1-AS1
RMST
RN7SL2
RNF139-AS1
RNF144A-AS1
RNF219-AS1
RP1-101D8.1
RP1-101G11.3
RP1-102K2.8
RP1-111B22.3
RP1-111J24.1
RP1-117O3.2
RP1-130H16.19
RP1-137D17.2
RP1-140C12.2
RP1-163M9.7
RP1-167G20.1
RP1-167O22.1
RP1-168L15.5
RP1-170O19.24
RP1-172N19.1
RP1-178F10.1
RP1-178F15.4
RP1-187B23.1
RP1-18D14.7
RP1-197B17.3
RP1-202O8.2
RP1-205F14P.1
RP1-207H1.3
RP1-213J1P__B.1
RP1-225E12.2
RP1-241P17.1
RP1-273G13.3
RP1-278D1.2
RP1-283E3.8
RP1-283K11.3
RP1-286D6.5
RP1-29C18.10
RP1-309F20.3
RP1-309I22.2
RP1-313L4.3
RP1-317E23.3
RP1-32I10.10
RP1-37N7.1
RP1-40E16.12
RP1-41C23.2
RP1-41C23.4
RP1-45N11.1
RP1-5O6.6
RP1-63G5.5
RP1-65J11.5
RP1-71H19.2
RP1-74M1.3
RP1-85F18.6
RP1-93H18.1
RP11-1007I13.4
RP11-1007O24.2
RP11-100L22.3
RP11-1017G21.4
RP11-101C11.1
RP11-101E5.1
RP11-1020M18.10
RP11-1026M7.2
RP11-1028N23.3
RP11-102K13.5
RP11-103B5.4
RP11-104F15.9
RP11-104J23.1
RP11-104N10.1
RP11-104N10.2
RP11-1055B8.4
RP11-1060G2.2
RP11-1069G10.1
RP11-1070N10.3
RP11-1070N10.6
RP11-1072C15.6
RP11-1079K10.3
RP11-107I14.4
RP11-1082L8.2
RP11-1084I9.1
RP11-1084I9.2
RP11-1085N6.3
RP11-1086I4.2
RP11-108K3.1
RP11-108P20.1
RP11-1094H24.3
RP11-1094H24.4
RP11-1094M14.11
RP11-1099M24.6
RP11-1099M24.9
RP11-109P6.2
RP11-10J21.2
RP11-10K17.6
RP11-1109M24.5
RP11-110G21.1
RP11-1114A5.4
RP11-111A22.1
RP11-111K18.2
RP11-1127D7.1
RP11-112L6.3
RP11-113D6.6
RP11-113E21.2
RP11-114G11.4
RP11-114G11.5
RP11-1151B14.4
RP11-1151B14.5
RP11-1157N2__B.2
RP11-115D19.1
RP11-115N4.1
RP11-1167A19.2
RP11-117D22.1
RP11-117D22.2
RP11-117L5.1
RP11-118E18.4
RP11-1191J2.2
RP11-120K18.2
RP11-120M18.2
RP11-121C2.2
RP11-121L11.3
RP11-121M22.1
RP11-1228E12.1
RP11-1228E12.2
RP11-122K13.14
RP11-122M14.1
RP11-122M14.3
RP11-123I22.1
RP11-123K19.2
RP11-123M6.2
RP11-124N19.3
RP11-1259L22.1
RP11-1260E13.4
RP11-126L15.4
RP11-126O1.5
RP11-1275H24.1
RP11-1275H24.2
RP11-1277A3.1
RP11-127I20.7
RP11-127L20.3
RP11-129M16.4
RP11-130F10.1
RP11-130L8.2
RP11-131H24.5
RP11-131J3.1
RP11-131L23.1
RP11-131M11.2
RP11-1334A24.5
RP11-1334A24.6
RP11-133K1.6
RP11-133K1.7
RP11-133K1.8
RP11-133M8.3
RP11-1348G14.8
RP11-134J21.1
RP11-134L10.1
RP11-135A1.2
RP11-136B18.2
RP11-136C24.2
RP11-1379J22.2
RP11-138A23.2
RP11-138A9.1
RP11-138B4.1
RP11-138H11.1
RP11-138I1.2
RP11-138P22.1
RP11-1391J7.1
RP11-1398P2.1
RP11-139H14.5
RP11-139H15.5
RP11-139H15.6
RP11-139I14.2
RP11-13J8.1
RP11-13K12.6
RP11-13M3.1
RP11-140I24.1
RP11-142E9.1
RP11-143A12.3
RP11-143G3.1
RP11-143J24.1
RP11-143K11.7
RP11-143N13.2
RP11-144A16.8
RP11-144G6.12
RP11-145E17.2
RP11-145O15.3
RP11-146G7.2
RP11-146I2.1
RP11-147G16.1
RP11-147L13.13
RP11-148B18.3
RP11-148O21.4
RP11-149B9.2
RP11-14C10.4
RP11-151A6.6
RP11-152O14.1
RP11-153F5.7
RP11-153K16.1
RP11-154D6.1
RP11-154H23.4
RP11-154J22.1
RP11-155I9.1
RP11-157B13.7
RP11-157E21.1
RP11-157J24.2
RP11-157L3.12
RP11-158H5.7
RP11-158I23.1
RP11-158I3.3
RP11-158I9.5
RP11-158L12.6
RP11-158M2.5
RP11-159D12.2
RP11-159D12.8
RP11-159K7.2
RP11-159N11.3
RP11-15A1.7
RP11-15B24.1
RP11-15E18.1
RP11-15H20.6
RP11-160H22.3
RP11-161D15.3
RP11-161H23.9
RP11-161M6.2
RP11-161M6.5
RP11-162A12.4
RP11-162J8.2
RP11-164O23.7
RP11-164P12.5
RP11-165F24.3
RP11-165I9.10
RP11-165J3.6
RP11-166B2.7
RP11-166D19.1
RP11-166P13.4
RP11-167N4.2
RP11-168G16.2
RP11-168L22.2
RP11-168O22.1
RP11-169E6.4
RP11-169F17.1
RP11-16K12.1
RP11-16O9.2
RP11-171N4.4
RP11-172E9.2
RP11-172H24.4
RP11-173D14.3
RP11-173D3.4
RP11-174G17
RP11-174G17.2
RP11-174G17.3
RP11-174G6.1
RP11-174G6.5
RP11-175O19.4
RP11-177H13.2
RP11-178F10.3
RP11-179A10.1
RP11-179A16.1
RP11-179K3.2
RP11-17A4.4
RP11-17L5.4
RP11-180C1.1
RP11-180I4.2
RP11-180M15.6
RP11-181G12.2
RP11-182J1.17
RP11-182L21.6
RP11-182N22.9
RP11-184A2.2
RP11-184A2.3
RP11-184D12.1
RP11-184M15.2
RP11-185J20.1
RP11-189E14.4
RP11-18D7.3
RP11-18H21.1
RP11-18H21.3
RP11-190J23.1
RP11-192P3.4
RP11-193J6.1
RP11-195B17.1
RP11-196B3.1
RP11-196B3.2
RP11-196B3.3
RP11-196E1.3
RP11-196G11.3
RP11-196G11.6
RP11-196G18.23
RP11-197N18.2
RP11-197N18.7
RP11-197N18.8
RP11-19O2.1
RP11-1C1.4
RP11-1E4.1
RP11-200K12.2
RP11-201E8.1
RP11-202G11.2
RP11-203B9.4
RP11-203H19.2
RP11-205M3.3
RP11-206B11.1
RP11-206L10.3
RP11-208N14.4
RP11-209D14.2
RP11-209E8.1
RP11-20G13.1
RP11-20I23.5
RP11-20I23.6
RP11-20I23.8
RP11-20J15.3
RP11-210M15.2
RP11-211G23.1
RP11-211G3.3
RP11-212D3.4
RP11-212P7.2
RP11-214L13.1
RP11-216L13.19
RP11-217L21.1
RP11-218C14.8
RP11-218E20.3
RP11-218L14.4
RP11-218M11.1
RP11-218M11.3
RP11-218M11.6
RP11-218M22.1
RP11-219C24.10
RP11-219G17.4
RP11-220I1.5
RP11-221J22.1
RP11-221J22.2
RP11-221N13.3
RP11-225H22.7
RP11-225N10.1
RP11-227D13.1
RP11-227G15.12
RP11-229P13.19
RP11-229P13.25
RP11-22D3.2
RP11-22H5.2
RP11-22L13.1
RP11-22P4.2
RP11-231D20.2
RP11-231E19.1
RP11-234K24.3
RP11-235E17.6
RP11-236J17.7
RP11-23J9.4
RP11-23P13.4
RP11-23P13.6
RP11-240G22.4
RP11-240G22.5
RP11-242F11.2
RP11-242F24.1
RP11-242J7.1
RP11-243J16.7
RP11-243M5.3
RP11-243M5.5
RP11-244G12.1
RP11-244H18.1
RP11-244H18.3
RP11-244O19.1
RP11-245P10.4
RP11-246E12.2
RP11-247A12.2
RP11-247L20.3
RP11-248B24.1
RP11-248G5.8
RP11-24J11.1
RP11-252A24.3
RP11-252E2.1
RP11-253E3.3
RP11-253M7.1
RP11-253M7.4
RP11-255A11.2
RP11-255G12.3
RP11-255H23.4
RP11-256I9.2
RP11-256P1.1
RP11-258B16.1
RP11-258F1.1
RP11-258F1.2
RP11-258O13.1
RP11-259N19.1
RP11-259O2.1
RP11-25K19.1
RP11-25K21.1
RP11-25O3.1
RP11-263G22.1
RP11-263K19.4
RP11-264K23.1
RP11-264L1.1
RP11-264M12.4
RP11-265P11.1
RP11-266K4.14
RP11-266K4.9
RP11-267A15.3
RP11-267C16.1
RP11-268F1.3
RP11-269F19.2
RP11-26J3.1
RP11-26M5.3
RP11-26P13.2
RP11-271K21.12
RP11-273G15.2
RP11-274B18.4
RP11-274B21.9
RP11-275I4.2
RP11-276H1.3
RP11-276H19.2
RP11-277A4.4
RP11-278H7.1
RP11-278H7.5
RP11-27M9.1
RP11-27N21.3
RP11-280G9.1
RP11-280K24.4
RP11-281O15.8
RP11-282I1.1
RP11-282K24.3
RP11-283G6.6
RP11-284F21.10
RP11-284F21.9
RP11-285F7.2
RP11-285G1.2
RP11-286H15.1
RP11-286N22.14
RP11-287D1.5
RP11-288A5.2
RP11-288H12.4
RP11-28G8.1
RP11-290F5.2
RP11-292D4.4
RP11-293K20.3
RP11-294J22.7
RP11-295D4.1
RP11-295D4.3
RP11-295G12.1
RP11-295G20.2
RP11-295P9.6
RP11-295P9.8
RP11-296K13.4
RP11-297M9.2
RP11-297N6.4
RP11-298D21.1
RP11-299G20.2
RP11-299H22.1
RP11-299L17.3
RP11-29B9.2
RP11-29G8.3
RP11-2A4.4
RP11-2C24.3
RP11-2F20.1
RP11-2H8.2
RP11-2N1.2
RP11-300A12.2
RP11-300M24.1
RP11-301L8.2
RP11-303E16.3
RP11-304F15.4
RP11-304L19.1
RP11-304L19.2
RP11-305A4.3
RP11-305D15.8
RP11-305L7.1
RP11-305L7.6
RP11-305P22.9
RP11-306O13.1
RP11-307B6.3
RP11-307C19.3
RP11-309L24.4
RP11-310H4.1
RP11-310P5.1
RP11-314N13.9
RP11-314O13.1
RP11-315D16.4
RP11-315E17.1
RP11-316A16.1
RP11-317B7.3
RP11-317J10.2
RP11-317N12.1
RP11-318A15.2
RP11-318G8.4
RP11-319E12.1
RP11-319E16.1
RP11-31L22.3
RP11-320G10.1
RP11-320N21.1
RP11-322E11.2
RP11-322E11.5
RP11-323I15.5
RP11-323J4.1
RP11-323P17.2
RP11-324I22.4
RP11-325L7.1
RP11-326C3.10
RP11-326N17.2
RP11-327F22.6
RP11-328C8.4
RP11-330H6.6
RP11-331F4.5
RP11-332H14.2
RP11-332J15.3
RP11-333E1.1
RP11-334A14.8
RP11-334C17.5
RP11-334J6.7
RP11-337A23.6
RP11-337N6.1
RP11-338O1.2
RP11-340I6.3
RP11-340I6.7
RP11-341G23.4
RP11-342K2.1
RP11-342M1.3
RP11-342M21.2
RP11-343H19.1
RP11-343L5.2
RP11-344B5.2
RP11-344B5.3
RP11-344B5.4
RP11-345J18.2
RP11-345K9.2
RP11-345M22.1
RP11-345M22.2
RP11-345P4.7
RP11-347I19.8
RP11-347P5.1
RP11-348F1.2
RP11-348F1.3
RP11-349F21.4
RP11-349H17.2
RP11-34A14.3
RP11-34D15.2
RP11-34F13.2
RP11-34P13.13
RP11-350F16.1
RP11-350F4.2
RP11-351I21.11
RP11-351J23.2
RP11-352D13.6
RP11-352M15.1
RP11-353N14.4
RP11-353N14.5
RP11-353P15.1
RP11-355I22.5
RP11-355N15.1
RP11-355O1.11
RP11-356J5.12
RP11-358B23.1
RP11-358B23.6
RP11-358D14.2
RP11-358L22.3
RP11-359B12.2
RP11-359G22.2
RP11-35G9.5
RP11-35J23.1
RP11-360L9.7
RP11-360N9.2
RP11-361H10.5
RP11-361L15.5
RP11-364P22.1
RP11-365N19.2
RP11-365P13.5
RP11-366H4.1
RP11-366L20.2
RP11-366L5.1
RP11-367J11.2
RP11-368L12.1
RP11-369E15.3
RP11-36B6.1
RP11-36D19.9
RP11-370A5.1
RP11-370I10.12
RP11-371F15.3
RP11-371I20.2
RP11-371M22.1
RP11-373L24.1
RP11-373N22.3
RP11-374F3.5
RP11-374M1.2
RP11-374M1.3
RP11-374N7.2
RP11-374P20.4
RP11-375H17.1
RP11-375N15.2
RP11-375O18.2
RP11-376M2.2
RP11-377G16.2
RP11-378A13.1
RP11-378J18.9
RP11-379B18.5
RP11-379C10.4
RP11-379F4.4
RP11-379F4.7
RP11-379J13.2
RP11-379J5.5
RP11-379K17.4
RP11-379K22.2
RP11-379P15.1
RP11-37B2.1
RP11-380J14.1
RP11-380O24.1
RP11-383D22.1
RP11-383I23.2
RP11-383M4.6
RP11-384F7.2
RP11-384G23.1
RP11-384K6.6
RP11-384P7.5
RP11-385D13.3
RP11-385E5.5
RP11-385H1.1
RP11-386B13.4
RP11-386G11.8
RP11-386I8.4
RP11-386J22.3
RP11-387A1.6
RP11-387D10.3
RP11-38C18.2
RP11-38C18.3
RP11-390F4.3
RP11-391L3.3
RP11-392E22.11
RP11-392E22.12
RP11-394A14.2
RP11-394B2.1
RP11-394B2.5
RP11-394O2.3
RP11-395E19.6
RP11-395F4.1
RP11-395I14.2
RP11-395N21.2
RP11-395P13.6
RP11-396F22.1
RP11-396O20.2
RP11-397O8.7
RP11-398B16.2
RP11-399H11.3
RP11-39H3.2
RP11-3G20.1
RP11-3G20.2
RP11-3L21.2
RP11-3P17.4
RP11-3P22.2
RP11-400F19.12
RP11-400F19.18
RP11-400N9.1
RP11-401I19.1
RP11-401I19.2
RP11-401O9.3
RP11-401P9.5
RP11-401P9.6
RP11-402L1.4
RP11-403A21.1
RP11-403B2.7
RP11-403I13.7
RP11-403I13.8
RP11-403P17.3
RP11-404O13.5
RP11-405F3.4
RP11-405F3.5
RP11-405M12.2
RP11-405M12.4
RP11-406A20.4
RP11-407B7.1
RP11-407G23.2
RP11-408J6.1
RP11-40A13.2
RP11-40C11.2
RP11-411K7.1
RP11-413B19.2
RP11-413M3.4
RP11-414J4.2
RP11-415D17.4
RP11-415J8.3
RP11-416O18.2
RP11-417L19.2
RP11-417L19.5
RP11-418B12.1
RP11-420A23.1
RP11-423E7.2
RP11-423H2.3
RP11-423P10.2
RP11-424G14.1
RP11-426D19.1
RP11-426L16.9
RP11-428G5.5
RP11-428J1.4
RP11-428L9.2
RP11-429B14.4
RP11-429E11.2
RP11-429E11.3
RP11-429J17.4
RP11-429J17.8
[truncated: 956 more rows]
